# Supplementary material for: Lessons learned from manual curation of thousands of gene models in the nematode Pristionchus pacificus
Source: PLoS One. 2026 Mar 12;21(3):e0344513. doi: 10.1371/journal.pone.0344513 (PMC12981502; doi:10.1371/journal.pone.0344513)
Supplement: S1 Table — The table summarizes the updates to the PPCAC2 vanilla gene set by the community curators together with their classification. (XLSX) [file pone.0344513.s001.xlsx]

## Sheet: S1 Table
Type	Original gene Model	New1	New2	New3	New4	New5	New6	New7	New8
SPLIT	C11PPCAC1000004948	MIX_DN21141_c0_g1_i2_loc3	EEBF11_DN17507_c0_g1_i1_loc3	MIX_DN18855_c1_g1_i2_loc3	MIX_DN16998_c0_g1_i3_loc3
SPLIT	C11PPCAC1000000061	STRG.10372.3	STRG.10373.1	STRG.10374.2	TRNY.20757	TRNY.20758	TRNY.20760
SPLIT	C11PPCAC1000001945	STRG.10377.5	STRG.10378.1	STRG.10376.4
SPLIT	C11PPCAC1000007552	EEBF11_DN12579_c0_g4_i1_loc1	EEBFF20_DN13225_c0_g1_i3_loc1
SPLIT	C11PPCAC1000000092	STRG.13411.1	MIX_DN21602_c3_g6_i2_loc3
SPLIT	C11PPCAC1000006416	TRNY.20086	MIX_DN18694_c1_g1_i2_loc1
SPLIT	C11PPCAC1000000138	STRG.10133.2	STRG.10134.1	STRG.10135.1	STRG.10136.1
SPLIT	C11PPCAC1000000511	TRNY.7525	MIX_DN21468_c2_g4_i12_loc3
SPLIT	C11PPCAC1000000512	STRG.1196.1	STRG.1195.3
SPLIT	C11PPCAC1000000550	EEBP0_DN13425_c0_g2_i3_loc4	WTNOVO_DN16281_c2_g4_i9_loc3	EEBP0_DN12126_c0_g2_i1_loc4	EEBF11_DN14856_c1_g4_i1_loc1	EEBP0_DN13425_c0_g2_i4_loc5	WTNOVO_DN16281_c2_g4_i3_loc5	EEBFF20_DN13044_c1_g1_i2_loc10	EEBFF20_DN13044_c1_g1_i2_loc5
SPLIT	C11PPCAC1000000973	EEBF11_DN14856_c1_g4_i1_loc4	EEBP0_DN13425_c0_g2_i4_loc6	EEBP0_DN14406_c0_g2_i1_loc6	EEBF11_DN14856_c1_g1_i1_loc6	EEBF11_DN14856_c1_g4_i1_loc5	EEBP0_DN13425_c0_g2_i3_loc8	EEBF11_DN14856_c1_g4_i1_loc9	WTNOVO_DN16281_c2_g4_i5_loc8
SPLIT	C11PPCAC1000000670	EEBP0_DN13425_c0_g2_i4_loc7	WTNOVO_DN16281_c2_g4_i9_loc7	EEBP0_DN12126_c0_g2_i1_loc7	EEBF11_DN14856_c1_g4_i1_loc6	EEBP0_DN12126_c0_g2_i1_loc8		MIX_DN20158_c4_g2_i4_loc9	WTNOVO_DN16281_c2_g4_i6_loc10
SPLIT	C11PPCAC1000000580	EEBF11_DN14856_c1_g4_i1_loc7	EEBP0_DN13425_c0_g2_i4_loc9	EEBP0_DN14406_c0_g2_i2_loc9	EEBF11_DN14856_c1_g1_i1_loc9	EEBF11_DN14856_c1_g4_i1_loc8	EEBP0_DN13425_c0_g2_i3_loc10
SPLIT	C11PPCAC1000001466	EEBP0_DN13425_c0_g2_i3_loc11	MIX_DN21243_c1_g5_i2_loc3	EEBF11_DN14856_c1_g8_i1_loc3	WTNOVO_DN12975_c0_g1_i1_loc1	EEBP0_DN13425_c0_g2_i4_loc12	MIX_DN21243_c1_g6_i2_loc6	EEBF11_DN14856_c1_g8_i1_loc1
SPLIT	C11PPCAC1000023802		EEBP0_DN13425_c0_g2_i3_loc13	MIX_DN21243_c1_g6_i2_loc7	EEBF11_DN14856_c1_g8_i1_loc4	WTNOVO_DN12975_c0_g1_i1_loc5	EEBP0_DN13425_c0_g2_i3_loc14	MIX_DN21243_c1_g6_i2_loc8
SPLIT	C11PPCAC1000001160	EEBF11_DN14856_c1_g8_i1_loc5	WTNOVO_DN12975_c0_g1_i1_loc6	EEBP0_DN13425_c0_g2_i3_loc15	MIX_DN21243_c1_g6_i2_loc9	EEBF11_DN14856_c1_g8_i1_loc6	WTNOVO_DN12975_c0_g1_i1_loc7
SPLIT	C11PPCAC1000000951	EEBP0_DN13425_c0_g2_i4_loc16	MIX_DN21243_c1_g6_i2_loc10	EEBF11_DN14856_c1_g8_i1_loc7	WTNOVO_DN12975_c0_g1_i1_loc8	EEBP0_DN13425_c0_g2_i4_loc17	MIX_DN21243_c1_g6_i2_loc11
SPLIT	C11PPCAC1000023223	EEBF11_DN14856_c1_g8_i1_loc8	WTNOVO_DN12975_c0_g1_i1_loc9	EEBP0_DN13425_c0_g2_i4_loc18
SPLIT	C11PPCAC1000003936	WTNOVO_DN12975_c0_g1_i1_loc11	EEBF11_DN14856_c1_g8_i1_loc9	EEBP0_DN11332_c0_g1_i3_loc19	EEBP0_DN13425_c0_g2_i4_loc19	WTNOVO_DN12975_c0_g1_i1_loc10
SPLIT	C11PPCAC1000012388	MIX_DN11018_c0_g1_i2_loc1	STRG.9067.1
SPLIT	C11PPCAC1000000940	STRG.6111.1	MIX_DN20498_c0_g1_i27_loc1
SPLIT	C11PPCAC1000000948	STRG.3554.2	STRG.3553.1	STRG.3552.1	STRG.3551.1
SPLIT	C11PPCAC1000001093	STRG.3647.1	TRNY.5978
SPLIT	C11PPCAC1000001441	EEBFF20_DN14015_c0_g1_i7_loc1	EEBF11_DN12653_c0_g2_i6_loc1	STRG.12014.1	STRG.12013.2	WTNOVO_DN14086_c0_g2_i5_loc1
SPLIT	C11PPCAC1000001597	TRNY.14497	MIX_DN21147_c3_g1_i19_loc1
SPLIT	C11PPCAC1000002027	STRG.8369.1	STRG.8368.1
SPLIT	C11PPCAC1000002217	EEBFF20_DN10015_c0_g1_i1_loc1	MIX_DN19506_c0_g2_i15_loc1
SPLIT	C11PPCAC1000002223	TRNY.21044	TRNY.21043
SPLIT	C11PPCAC1000002301	TRNY.15016	EEBF11_DN30347_c0_g1_i1_loc1
SPLIT	C11PPCAC1000002665	STRG.1305.1	STRG.1304.1
SPLIT	C11PPCAC1000002801	EEBP0_DN8826_c0_g1_i1_loc1	STRG.411.1
SPLIT	C11PPCAC1000002845	TRNY.18599	TRNY.18600	EEBFF20_DN8575_c0_g2_i1_loc1		TRNY.18598
SPLIT	C11PPCAC1000002851	STRG.1325.2	TRNY.1807
SPLIT	C11PPCAC1000003090	STRG.11047.1	MIX_DN15471_c0_g1_i8_loc1
SPLIT	C11PPCAC1000003342	TRNY.5308	WTNOVO_DN13710_c0_g1_i8_loc1
SPLIT	C11PPCAC1000003345	TRNY.7801	MIX_DN21447_c2_g4_i4_loc1
SPLIT	C11PPCAC1000000831	EEBF11_DN15359_c1_g1_i7_loc1	TRNY.7551
SPLIT	C11PPCAC1000003646	STRG.11311.1	STRG.11312.2	STRG.11313.1
SPLIT	C11PPCAC1000003721	TRNY.14656	MIX_DN16531_c0_g1_i4_loc1
SPLIT	C11PPCAC1000003816	STRG.4966.1	WTNOVO_DN12703_c0_g1_i6_loc1	WTNOVO_DN22154_c0_g1_i1_loc1
SPLIT	C11PPCAC1000004268	MIX_DN20689_c1_g1_i3_loc1	TRNY.20235
SPLIT	C11PPCAC1000004437	TRNY.8908	STRG.5897.1	STRG.5898.1
SPLIT	C11PPCAC1000004605	TRNY.7289	STRG.6113.1
SPLIT	C11PPCAC1000004792	TRNY.14125	EEBF11_DN16588_c0_g1_i1_loc1	WTNOVO_DN20865_c0_g1_i1_loc1
SPLIT	C11PPCAC1000005104	WTNOVO_DN11546_c0_g2_i1_loc1	STRG.4315.2
SPLIT	C11PPCAC1000005417	TRNY.2600	TRNY.2601	TRNY.2602
SPLIT	C11PPCAC1000005550	TRNY.310_mod	C11PPCAC1000005550_mod
SPLIT	C11PPCAC1000005655	STRG.11066.1	MIX_DN19578_c1_g1_i10_loc3
SPLIT	C11PPCAC1000005775	EEBP0_DN11590_c0_g1_i1_loc1	TRNY.19606
SPLIT	C11PPCAC1000005837	EEBP0_DN14417_c1_g2_i2_loc1	EEBF11_DN14752_c0_g1_i6_loc1	MIX_DN13393_c0_g1_i5_loc1
SPLIT	C11PPCAC1000006048	STRG.10268.1	TRNY.19153	MIX_DN14624_c0_g1_i1_loc3
SPLIT	C11PPCAC1000006067	MIX_DN16581_c1_g1_i3_loc3	MIX_DN37316_c0_g1_i1_loc3
SPLIT	C11PPCAC1000006751	EEBFF20_DN1002_c0_g2_i1_loc1	STRG.12107.1
SPLIT	C11PPCAC1000007055	STRG.11555.1	TRNY.15928
SPLIT	C11PPCAC1000007720	STRG.5795.1	EEBF11_DN10706_c0_g2_i1_loc3
SPLIT	C11PPCAC1000008018	TRNY.18823	TRNY.18822
SPLIT	C11PPCAC1000008150	STRG.11122.1	MIX_DN16652_c0_g1_i12_loc1
SPLIT	C11PPCAC1000008351	STRG.10366.1	WTNOVO_DN15161_c0_g1_i1_loc1
SPLIT	C11PPCAC1000008882	TRNY.6567	TRNY.6566	TRNY.6565
SPLIT	C11PPCAC1000008975	STRG.8909.1	TRNY.14488
SPLIT	C11PPCAC1000009315	TRNY.1042	TRNY.1043
SPLIT	C11PPCAC1000010262	STRG.10189.1	EEBF11_DN11866_c0_g3_i2_loc1	EEBF11_DN24201_c0_g1_i1_loc1
SPLIT	C11PPCAC1000010413	TRNY.17057	TRNY.17056	TRNY.17055
SPLIT	C11PPCAC1000010677	MIX_DN12833_c0_g2_i1_loc1	WTNOVO_DN11397_c0_g1_i1_loc1	WTNOVO_DN28119_c0_g1_i1_loc1
SPLIT	C11PPCAC1000010759	TRNY.2800	EEBF11_DN29795_c0_g1_i1_loc1
SPLIT	C11PPCAC1000010821	TRNY.12580	MIX_DN16946_c2_g1_i1_loc1	TRNY.12582
SPLIT	C11PPCAC1000010887	STRG.11228.1	STRG.11227.1
SPLIT	C11PPCAC1000011781	STRG.7866.1	EEBP0_DN2107_c0_g2_i1_loc1
SPLIT	C11PPCAC1000011879	TRNY.3226	TRNY.3227
SPLIT	C11PPCAC1000012468	STRG.2457.1	TRNY.6152
SPLIT	C11PPCAC1000012613	WTNOVO_DN9030_c0_g1_i2_loc3	EEBF11_DN29974_c0_g1_i1_loc1
SPLIT	C11PPCAC1000012818	STRG.11099.1	MIX_DN15023_c0_g2_i1_loc3
SPLIT	C11PPCAC1000012917	MIX_DN17856_c1_g1_i1_loc1	EEBF11_DN13782_c0_g4_i1_loc1
SPLIT	C11PPCAC1000013321	EEBP0_DN7179_c0_g1_i1_loc1	WTNOVO_DN11417_c0_g1_i1_loc1
SPLIT	C11PPCAC1000013602	WTNOVO_DN14479_c0_g1_i4_loc1	MIX_DN9808_c0_g1_i1_loc1
SPLIT	C11PPCAC1000013772	TRNY.8125	TRNY.8124
SPLIT	C11PPCAC1000014083	TRNY.1552	STRG.1188.1
SPLIT	C11PPCAC1000014344	STRG.2777.1	STRG.2778.1
SPLIT	C11PPCAC1000015150	TRNY.6729	MIX_DN4068_c0_g1_i1_loc1	MIX_DN19856_c2_g1_i1_loc3
SPLIT	C11PPCAC1000015456	STRG.2744.1	MIX_DN16831_c0_g1_i5_loc1	TRNY.5094
SPLIT	C11PPCAC1000015472	MIX_DN312_c0_g1_i1_loc1	STRG.8376.1	MIX_DN15870_c0_g1_i1_loc1	MIX_DN13715_c0_g1_i1_loc1
SPLIT	C11PPCAC1000015610	TRNY.15192	TRNY.15193
SPLIT	C11PPCAC1000015611	TRNY.15240	TRNY.15239	TRNY.15238	EEBF11_DN35605_c0_g1_i1_loc3
SPLIT	C11PPCAC1000015925	TRNY.13464	TRNY.13463	STRG.6402.1
SPLIT	C11PPCAC1000016330	MIX_DN21282_c3_g3_i4_loc3	EEBFF20_DN20082_c0_g1_i1_loc1
SPLIT	C11PPCAC1000016717	MIX_DN21244_c3_g9_i1_loc1	MIX_DN37554_c0_g1_i1_loc1	MIX_DN9612_c0_g2_i1_loc3
SPLIT	C11PPCAC1000016910	TRNY.14228	TRNY.14230	MIX_DN12006_c0_g2_i1_loc3	MIX_DN3777_c0_g1_i1_loc3	MIX_DN1837_c0_g1_i1_loc1	EEBP0_DN21682_c0_g1_i1_loc1
SPLIT	C11PPCAC1000017541	TRNY.5468	TRNY.5467
SPLIT	C11PPCAC1000017585	MIX_DN567_c0_g1_i1_loc3	MIX_DN567_c0_g1_i1_loc1
SPLIT	C11PPCAC1000017625	TRNY.4329	TRNY.4328
SPLIT	C11PPCAC1000018049	C11PPCAC1000018049_mod	C11PPCAC1000027668_mod
SPLIT	C11PPCAC1000018071	WTNOVO_DN17589_c0_g1_i1_loc1	TRNY.5284
SPLIT	C11PPCAC1000018093	MIX_DN25067_c0_g1_i1_loc1	MIX_DN5263_c0_g1_i1_loc3	MIX_DN5263_c1_g1_i1_loc3
SPLIT	C11PPCAC1000018208	MIX_DN21391_c1_g1_i3_loc1	EEBF11_DN15493_c0_g5_i1_loc3	TRNY.15608	MIX_DN19919_c1_g5_i1_loc1
SPLIT	C11PPCAC1000018540	TRNY.20889	MIX_DN31042_c0_g1_i1_loc1
SPLIT	C11PPCAC1000018773	TRNY.14946	TRNY.14945	MIX_DN15753_c0_g3_i1_loc3	STRG.10877.1
SPLIT	C11PPCAC1000018962	MIX_DN35946_c0_g1_i1_loc1	MIX_DN36438_c0_g1_i1_loc3	TRNY.6808	MIX_DN26675_c0_g1_i1_loc1
SPLIT	C11PPCAC1000021148	MIX_DN44986_c0_g1_i1_loc1	EEBFF20_DN26695_c0_g1_i1_loc1
SPLIT	C11PPCAC1000019162	EEBP0_DN29427_c0_g1_i1_loc3	MIX_DN21197_c1_g2_i13_loc3	EEBF11_DN32059_c0_g1_i1_loc1	WTNOVO_DN24649_c0_g1_i1_loc1
SPLIT	C11PPCAC1000019166	MIX_DN20577_c1_g1_i1_loc1	EEBF11_DN3995_c0_g2_i1_loc1	C11PPCAC1000030199_mod
SPLIT	C11PPCAC1000019315	EEBFF20_DN14623_c0_g1_i1_loc1	TRNY.21171
SPLIT	C11PPCAC1000019528	TRNY.2259	TRNY.2258
SPLIT	C11PPCAC1000008046	TRNY.12428	EEBP0_DN12050_c0_g2_i1_loc1
SPLIT	C11PPCAC1000019841	WTNOVO_DN5355_c0_g1_i1_loc1	EEBFF20_DN22827_c0_g1_i1_loc1	MIX_DN25090_c0_g1_i1_loc1
SPLIT	C11PPCAC1000019856	TRNY.5064	MIX_DN29526_c0_g1_i1_loc1
SPLIT	C11PPCAC1000003159	MIX_DN20742_c2_g7_i4_loc1	STRG.8527.1	STRG.8528.1	STRG.8529.1
SPLIT	C11PPCAC1000007594	STRG.8535.1	STRG.8534.1
SPLIT	C11PPCAC1000020566	TRNY.13717	TRNY.13718
SPLIT	C11PPCAC1000020801	STRG.12447.1	MIX_DN12054_c0_g2_i1_loc1
SPLIT	C11PPCAC1000020821	C11PPCAC1000020821_mod	EEBFF20_DN15839_c0_g1_i1_loc1
SPLIT	C11PPCAC1000020942	MIX_DN35877_c0_g1_i1_loc1	TRNY.17716
SPLIT	C11PPCAC1000021126	MIX_DN5078_c0_g1_i1_loc1	MIX_DN5078_c0_g2_i1_loc1
SPLIT	C11PPCAC1000021319	MIX_DN17504_c0_g1_i17_loc3	TRNY.14478	MIX_DN17504_c0_g1_i9_loc3
SPLIT	C11PPCAC1000021465	EEBF11_DN27889_c0_g1_i1_loc3	MIX_DN35302_c0_g1_i1_loc1
SPLIT	C11PPCAC1000005717	MIX_DN21427_c1_g1_i10_loc1	MIX_DN21427_c1_g1_i5_loc3
SPLIT	C11PPCAC1000022409	MIX_DN10862_c0_g1_i1_loc1	TRNY.12959
SPLIT	C11PPCAC1000022510	TRNY.14823	MIX_DN17087_c0_g1_i1_loc3
SPLIT	C11PPCAC1000021155	TRNY.6723	TRNY.6725
SPLIT	C11PPCAC1000022753	MIX_DN19918_c0_g1_i1_loc1	MIX_DN19918_c0_g1_i3_loc1
SPLIT	C11PPCAC1000022852	TRNY.9753	WTNOVO_DN1393_c0_g1_i1_loc1
SPLIT	C11PPCAC1000023713	TRNY.17628	MIX_DN12950_c0_g1_i5_loc3
SPLIT	C11PPCAC1000023812	C11PPCAC1000030918_mod	C11PPCAC1000023812_mod
SPLIT	C11PPCAC1000023861	MIX_DN3805_c0_g1_i1_loc3	EEBF11_DN26834_c0_g1_i1_loc1	MIX_DN41615_c0_g1_i1_loc1
SPLIT	C11PPCAC1000024564	EEBF11_DN34314_c0_g1_i1_loc1	MIX_DN20375_c3_g1_i2_loc1
SPLIT	C11PPCAC1000024567	TRNY.19113	MIX_DN41486_c0_g1_i1_loc1
SPLIT	C11PPCAC1000024597	EEBP0_DN20251_c0_g1_i1_loc1	MIX_DN45723_c0_g1_i1_loc1
SPLIT	C11PPCAC1000024641	TRNY.13803	MIX_DN15139_c1_g1_i1_loc3	MIX_DN15139_c0_g1_i1_loc3
SPLIT	C11PPCAC1000016017	TRNY.13757	TRNY.13756
SPLIT	C11PPCAC1000025979	EEBF11_DN25778_c0_g1_i1_loc1	EEBF11_DN5265_c0_g2_i1_loc1
SPLIT	C11PPCAC1000027559	C11PPCAC1000027559_mod	C11PPCAC1000016076_mod
SPLIT	C11PPCAC1000028916	MIX_DN47394_c0_g1_i1_loc3	MIX_DN10966_c0_g2_i1_loc4	C11PPCAC1000028916_mod
SPLIT	C11PPCAC1000028994	TRNY.14204	TRNY.14205
SPLIT	C11PPCAC1000029172	MIX_DN49_c0_g1_i1_loc3	MIX_DN33121_c0_g1_i1_loc3
SPLIT	C11PPCAC1000031382	TRNY.1662	TRNY.1663
SPLIT	C11PPCAC1000001879	STRG.9221.1	STRG.9222.1
SPLIT	C11PPCAC1000003728	STRG.4569.1	STRG.4568.1
SPLIT	MIX_DN14528_c0_g1_i5_loc1	MIX_DN14528_c0_g1_i6_loc3	EEBP0_DN24638_c0_g1_i1_loc1
SPLIT	STRG.10085.1	EEBF11_DN15449_c0_g8_i3_loc1	WTNOVO_DN16465_c5_g25_i1_loc1
SPLIT	STRG.10091.1	EEBFF20_DN13484_c0_g1_i2_loc1	C11PPCAC1000000107
SPLIT	STRG.10540.1	MIX_DN20710_c6_g2_i8_loc1	STRG.10540.1_mod
SPLIT	C11PPCAC1000026186	TRNY.12598	TRNY.12597
SPLIT	STRG.11197.1	STRG.11197.1_mod	MIX_DN13655_c0_g2_i1_loc3
SPLIT	STRG.12889.1	TRNY.19373_mod	STRG.12889.1_mod
SPLIT	STRG.1830.1	STRG.1830.1_mod	MIX_DN21542_c2_g3_i18_loc1
SPLIT	STRG.2502.1	STRG.2502.1_mod	MIX_DN15548_c0_g2_i1_loc1
SPLIT	STRG.3304.1	STRG.3304.1_mod	EEBP0_DN9899_c0_g2_i1_loc1
SPLIT	C11PPCAC1000007334	WTNOVO_DN20842_c0_g1_i1_loc1	EEBF11_DN10826_c1_g1_i1_loc1
SPLIT	STRG.3347.1	TRNY.3810	TRNY.3809
SPLIT	C11PPCAC1000004697	EEBF11_DN15200_c4_g14_i4_loc1	EEBFF20_DN5984_c0_g1_i1_loc1
SPLIT	STRG.5423.1	MIX_DN19156_c1_g4_i27_loc1	MIX_DN19156_c1_g3_i1_loc1
SPLIT	STRG.5915.1	EEBP0_DN10499_c0_g1_i1_loc1	MIX_DN20514_c2_g1_i3_loc1
SPLIT	STRG.6346.1	STRG.6346.1_mod	MIX_DN21721_c1_g5_i1_loc1
SPLIT	C11PPCAC1000006382	TRNY.9841	EEBFF20_DN27874_c0_g1_i1_loc1
SPLIT	C11PPCAC1000006746	EEBF11_DN11130_c0_g2_i3_loc1	MIX_DN17570_c0_g2_i4_loc1
SPLIT	C11PPCAC1000008744	STRG.7258.1	STRG.7257.1
SPLIT	C11PPCAC1000001261	WTNOVO_DN11447_c0_g1_i1_loc1	EEBP0_DN14004_c0_g1_i20_loc1
SPLIT	C11PPCAC1000002950	STRG.786.1	STRG.787.1
SPLIT	STRG.7956.1	STRG.7956.1_mod	TRNY.17290
SPLIT	C11PPCAC1000007520	TRNY.18353	EEBFF20_DN27775_c0_g1_i1_loc1
SPLIT	C11PPCAC1000001799	TRNY.14590	MIX_DN19038_c2_g2_i7_loc1	MIX_DN19038_c0_g1_i1_loc1	MIX_DN19038_c2_g1_i17_loc1	MIX_DN19038_c2_g1_i13_loc1	MIX_DN19038_c2_g1_i12_loc1
SPLIT	C11PPCAC1000014990	MIX_DN26510_c0_g1_i1_loc1	STRG.902.1	MIX_DN9794_c0_g1_i1_loc1	EEBF11_DN24522_c0_g1_i1_loc1
SPLIT	C11PPCAC1000007411	MIX_DN12844_c0_g2_i1_loc1	MIX_DN20060_c5_g1_i4_loc1
SPLIT	C11PPCAC1000011029	MIX_DN16444_c0_g1_i6_loc1	MIX_DN44149_c0_g1_i1_loc3	TRNY.6491
SPLIT	C11PPCAC1000003368	STRG.9533.1	EEBFF20_DN3504_c0_g1_i2_loc1
SPLIT	STRG.9997.1	WTNOVO_DN16269_c2_g1_i2_loc3	MIX_DN21579_c2_g3_i6_loc1
SPLIT	C11PPCAC1000001132	MIX_DN20952_c0_g1_i3_loc1	EEBP0_DN8191_c0_g1_i1_loc1
SPLIT	TRNY.12812	EEBFF20_DN13310_c0_g1_i1_loc1	EEBP0_DN1457_c0_g2_i1_loc1
SPLIT	TRNY.12969	MIX_DN19418_c0_g2_i1_loc1	WTNOVO_DN1818_c0_g1_i1_loc1
SPLIT	C11PPCAC1000018384	TRNY.13055	EEBP0_DN21850_c0_g1_i1_loc1
SPLIT	TRNY.14843	MIX_DN19641_c0_g1_i5_loc1	EEBF11_DN15064_c0_g1_i1_loc1
SPLIT	TRNY.1571	MIX_DN20481_c0_g1_i1_loc1	MIX_DN20790_c1_g3_i1_loc1
SPLIT	TRNY.17419	TRNY.17419_mod	MIX_DN18389_c0_g1_i3_loc1
SPLIT	TRNY.19354	TRNY.19354_mod	C11PPCAC1000024855_mod
SPLIT	TRNY.1945	TRNY.1945_mod	EEBP0_DN5084_c0_g1_i1_loc1_mod
SPLIT	C11PPCAC1000017573	STRG.10687.1	TRNY.21200	WTNOVO_DN31113_c0_g1_i1_loc1
SPLIT	TRNY.7421	TRNY.7421_mod	WTNOVO_DN35899_c0_g1_i1_loc1
SPLIT	TRNY.7888	TRNY.7888_mod	EEBF11_DN30630_c0_g1_i1_loc1
SPLIT	C11PPCAC1000027081	MIX_DN19900_c9_g3_i1_loc1	MIX_DN23624_c0_g1_i1_loc1
SPLIT	C11PPCAC1000001677	WTNOVO_DN16449_c0_g3_i3_loc12	MIX_DN21543_c1_g3_i12_loc13
SPLIT	C11PPCAC1000003877	STRG.10725.1	STRG.10726.1
SPLIT	C11PPCAC1000009969	STRG.10758.2	TRNY.12449
SPLIT	C11PPCAC1000013307	EEBP0_DN15194_c0_g1_i1_loc1	EEBFF20_DN25952_c0_g1_i1_loc1	MIX_DN15503_c0_g1_i5_loc1
SPLIT	C11PPCAC1000006150	MIX_DN15195_c0_g1_i4_loc1	STRG.10837.1
SPLIT	C11PPCAC1000004429	TRNY.12585	STRG.10848.1
SPLIT	C11PPCAC1000011154	MIX_DN19948_c3_g3_i1_loc3	MIX_DN21664_c2_g43_i1_loc3
SPLIT	C11PPCAC1000007527	EEBFF20_DN14256_c1_g1_i1_loc3	STRG.12622.2
SPLIT	C11PPCAC1000014826	MIX_DN16295_c0_g1_i1_loc1	MIX_DN19090_c0_g1_i2_loc1
SPLIT	C11PPCAC1000019922	TRNY.13061	TRNY.13060
SPLIT	C11PPCAC1000004442	EEBFF20_DN24904_c0_g1_i1_loc1	WTNOVO_DN11059_c0_g1_i1_loc1
SPLIT	C11PPCAC1000006441	TRNY.13096	TRNY.13095
SPLIT	C11PPCAC1000011341	EEBFF20_DN9035_c0_g2_i1_loc1	STRG.12852.3
SPLIT	C11PPCAC1000005426	STRG.13680.1	TRNY.13208
SPLIT	C11PPCAC1000002708	STRG.13684.1	STRG.13685.1
SPLIT	C11PPCAC1000009007	STRG.13708.1	MIX_DN14269_c0_g1_i3_loc1
SPLIT	C11PPCAC1000033489	MIX_DN35493_c0_g1_i1_loc1	MIX_DN35493_c0_g1_i1_loc3
SPLIT	C11PPCAC1000016535	WTNOVO_DN5843_c0_g1_i1_loc1	MIX_DN5576_c0_g1_i1_loc3
SPLIT	C11PPCAC1000011407	STRG.13729.1	MIX_DN17064_c0_g1_i5_loc1
SPLIT	C11PPCAC1000000478	STRG.13738.1	STRG.13737.1
SPLIT	C11PPCAC1000023155	EEBFF20_DN28033_c0_g1_i1_loc1	TRNY.13276
SPLIT	C11PPCAC1000009476	WTNOVO_DN15780_c0_g2_i2_loc1	EEBP0_DN10192_c0_g1_i1_loc1
SPLIT	C11PPCAC1000017485	STRG.13784.1	MIX_DN40094_c0_g1_i1_loc1	MIX_DN28081_c0_g1_i1_loc1
SPLIT	C11PPCAC1000006303	TRNY.13372	EEBP0_DN21961_c0_g1_i1_loc1
SPLIT	C11PPCAC1000004017	TRNY.13375	EEBF11_DN9457_c0_g1_i2_loc1
SPLIT	C11PPCAC1000009385	TRNY.17560	MIX_DN21005_c1_g1_i6_loc1
SPLIT	C11PPCAC1000014370	EEBP0_DN13717_c0_g1_i1_loc3	EEBFF20_DN26850_c0_g1_i1_loc1
SPLIT	C11PPCAC1000009266	STRG.13826.1	EEBF11_DN14726_c0_g1_i2_loc3
SPLIT	C11PPCAC1000018008	TRNY.17665	MIX_DN23723_c0_g1_i1_loc1
SPLIT	C11PPCAC1000010690	TRNY.17667	MIX_DN17277_c1_g1_i5_loc1
SPLIT	C11PPCAC1000004130	MIX_DN14192_c0_g2_i4_loc1	STRG.13833.1
SPLIT	C11PPCAC1000024185	STRG.13918.1	TRNY.17905
SPLIT	C11PPCAC1000003062	TRNY.17947	MIX_DN18119_c0_g1_i6_loc1	STRG.13942.1	TRNY.17950
SPLIT	C11PPCAC1000008460	TRNY.18099	EEBFF20_DN6435_c0_g1_i1_loc1	EEBP0_DN28757_c0_g1_i1_loc1
SPLIT	C11PPCAC1000011393	STRG.12432.3	MIX_DN20935_c2_g1_i1_loc1	EEBF11_DN1698_c0_g1_i1_loc1
SPLIT	C11PPCAC1000003918	TRNY.299	WTNOVO_DN7851_c0_g1_i1_loc1
SPLIT	C11PPCAC1000014550	STRG.567.1	STRG.568.1
SPLIT	C11PPCAC1000007063	WTNOVO_DN8810_c0_g3_i1_loc1	MIX_DN15247_c0_g1_i2_loc1
SPLIT	C11PPCAC1000001645	EEBF11_DN14461_c0_g2_i6_loc1	MIX_DN19266_c0_g4_i2_loc3
SPLIT	C11PPCAC1000014583	TRNY.572	EEBFF20_DN21454_c0_g1_i1_loc1
SPLIT	C11PPCAC1000004262	TRNY.64	STRG.127.1
SPLIT	C11PPCAC1000005051	STRG.197.3	TRNY.166
SPLIT	C11PPCAC1000019514	STRG.214.1	TRNY.2549
SPLIT	C11PPCAC1000020840	MIX_DN30392_c0_g1_i1_loc1	MIX_DN30392_c1_g1_i1_loc1	TRNY.2598	MIX_DN10145_c0_g1_i1_loc1
SPLIT	C11PPCAC1000002560	WTNOVO_DN16465_c2_g1_i2_loc3	STRG.349.1
SPLIT	C11PPCAC1000015374	STRG.353.1	MIX_DN13390_c0_g1_i1_loc1
SPLIT	C11PPCAC1000019957	TRNY.2844	STRG.1929.1
SPLIT	C11PPCAC1000005395	STRG.1970.1	STRG.1971.1
SPLIT	C11PPCAC1000014404	STRG.1973.1	MIX_DN14177_c0_g1_i4_loc1
SPLIT	C11PPCAC1000008249	STRG.1975.2	MIX_DN17252_c0_g1_i1_loc1
SPLIT	C11PPCAC1000001970	EEBFF20_DN14412_c3_g13_i4_loc1	EEBF11_DN14955_c0_g1_i4_loc1
SPLIT	C11PPCAC1000007487	MIX_DN3434_c0_g1_i1_loc1	STRG.1997.1
SPLIT	C11PPCAC1000002509	MIX_DN31488_c0_g1_i1_loc1	EEBP0_DN9791_c0_g2_i1_loc1
SPLIT	C11PPCAC1000006727	MIX_DN20470_c5_g2_i5_loc1	MIX_DN13533_c0_g1_i2_loc1
SPLIT	C11PPCAC1000003580	STRG.2114.1	EEBP0_DN11250_c0_g2_i1_loc1
SPLIT	C11PPCAC1000008779	TRNY.3057	MIX_DN16696_c0_g2_i1_loc1
SPLIT	C11PPCAC1000010849	STRG.2124.1	STRG.2125.1	STRG.2126.1
SPLIT	C11PPCAC1000011690	STRG.2132.3	STRG.2133.1
SPLIT	C11PPCAC1000010799	STRG.2147.1	STRG.2146.1
SPLIT	C11PPCAC1000003056	WTNOVO_DN12662_c0_g1_i1_loc1	EEBP0_DN7554_c0_g1_i1_loc1	EEBFF20_DN4307_c0_g2_i1_loc1	TRNY.3093
SPLIT	C11PPCAC1000003626	STRG.2151.1	TRNY.3096
SPLIT	C11PPCAC1000001254	STRG.2153.1	MIX_DN34905_c0_g1_i1_loc1
SPLIT	C11PPCAC1000011664	STRG.2172.1	STRG.2171.1
SPLIT	C11PPCAC1000007448	STRG.2176.1	EEBF11_DN10608_c0_g3_i1_loc1
SPLIT	C11PPCAC1000022630	TRNY.3144	MIX_DN13488_c0_g1_i1_loc1
SPLIT	C11PPCAC1000006051	STRG.2200.1	TRNY.3157
SPLIT	C11PPCAC1000004140	STRG.2226.1	MIX_DN20797_c2_g5_i9_loc1
SPLIT	C11PPCAC1000005921	WTNOVO_DN15450_c1_g1_i2_loc1	EEBF11_DN7493_c0_g2_i1_loc1
SPLIT	C11PPCAC1000001540	STRG.2286.2	EEBF11_DN14728_c0_g2_i5_loc1_v2
SPLIT	C11PPCAC1000007932	TRNY.911	MIX_DN15726_c0_g2_i1_loc1
SPLIT	C11PPCAC1000007043	TRNY.951	STRG.2383.1
SPLIT	C11PPCAC1000008616	TRNY.984	TRNY.985
SPLIT	C11PPCAC1000005651	TRNY.986	STRG.305.2
SPLIT	C11PPCAC1000018191	TRNY.1090	TRNY.1091
SPLIT	C11PPCAC1000011100	MIX_DN16600_c1_g1_i11_loc3	MIX_DN16600_c1_g1_i11_loc1
SPLIT	C11PPCAC1000008335	STRG.663.1	MIX_DN21334_c0_g7_i1_loc1
SPLIT	C11PPCAC1000008076	TRNY.1107	MIX_DN20335_c0_g1_i4_loc1
SPLIT	EEBF11_DN13708_c0_g1_i3_loc1	STRG.762.1	STRG.764.2
SPLIT	C11PPCAC1000021973	STRG.781.1	EEBF11_DN21506_c0_g1_i1_loc1
SPLIT	C11PPCAC1000011276	TRNY.1255	WTNOVO_DN4221_c0_g1_i1_loc1
SPLIT	C11PPCAC1000003533	STRG.1002.1	EEBF11_DN4034_c0_g1_i1_loc1
SPLIT	C11PPCAC1000007592	MIX_DN20312_c4_g2_i9_loc3	EEBF11_DN15989_c0_g1_i1_loc1
SPLIT	C11PPCAC1000019827	STRG.1048.1	MIX_DN9138_c0_g1_i1_loc1
SPLIT	C11PPCAC1000002214	EEBF11_DN15347_c0_g1_i3_loc1	EEBF11_DN15347_c0_g1_i7_loc3	EEBP0_DN21467_c0_g1_i1_loc1	MIX_DN20360_c0_g9_i10_loc3
SPLIT	C11PPCAC1000002875	STRG.1068.1	TRNY.1355
SPLIT	C11PPCAC1000011136	STRG.1127.1	STRG.1128.1
SPLIT	C11PPCAC1000028184	MIX_DN45399_c0_g1_i1_loc1	MIX_DN20127_c1_g3_i2_loc3
SPLIT	C11PPCAC1000004139	STRG.1136.1	EEBF11_DN15409_c2_g4_i3_loc3
SPLIT	C11PPCAC1000005939	STRG.1144.1	MIX_DN23291_c0_g1_i1_loc1	MIX_DN45740_c0_g1_i1_loc1
SPLIT	STRG.1162.1	MIX_DN19227_c1_g3_i7_loc1	MIX_DN19227_c1_g3_i4_loc3
SPLIT	C11PPCAC1000027891	STRG.1224.1	TRNY.1630
SPLIT	C11PPCAC1000013659	MIX_DN31818_c0_g1_i1_loc1	MIX_DN16926_c0_g1_i2_loc1
SPLIT	C11PPCAC1000007901	TRNY.1742	TRNY.1741
SPLIT	C11PPCAC1000020967	MIX_DN12132_c0_g1_i6_loc3	MIX_DN14743_c1_g1_i1_loc1
SPLIT	C11PPCAC1000005315	MIX_DN20779_c5_g1_i1_loc1	STRG.1301.1
SPLIT	C11PPCAC1000016267	TRNY.1789	TRNY.1788
SPLIT	C11PPCAC1000009795	TRNY.1823	TRNY.1824
SPLIT	C11PPCAC1000019821	STRG.1372.1	EEBFF20_DN764_c0_g1_i1_loc1
SPLIT	C11PPCAC1000005342	TRNY.2017	STRG.1477.1
SPLIT	C11PPCAC1000023003	MIX_DN14054_c0_g2_i2_loc1	TRNY.2020
SPLIT	C11PPCAC1000010037	TRNY.2029	TRNY.2028
SPLIT	C11PPCAC1000012254	TRNY.2051	EEBF11_DN2895_c0_g2_i1_loc1
SPLIT	C11PPCAC1000009636	MIX_DN8746_c0_g1_i1_loc1	EEBFF20_DN9291_c0_g1_i2_loc1
SPLIT	C11PPCAC1000023511	STRG.1495.1	TRNY.2062
SPLIT	C11PPCAC1000021382	TRNY.2077	MIX_DN11170_c0_g1_i1_loc1
SPLIT	C11PPCAC1000014428	TRNY.2079	MIX_DN22479_c0_g1_i1_loc1	EEBFF20_DN27819_c0_g1_i1_loc1
SPLIT	C11PPCAC1000018934	TRNY.2172	TRNY.2171	EEBFF20_DN18168_c0_g1_i1_loc1	TRNY.2173
SPLIT	C11PPCAC1000010200	STRG.1548.1	MIX_DN17817_c0_g1_i5_loc1
SPLIT	C11PPCAC1000014475	EEBF11_DN12869_c0_g1_i1_loc1	TRNY.2278
SPLIT	C11PPCAC1000011778	STRG.1601.1	TRNY.2296
SPLIT	C11PPCAC1000003499	EEBFF20_DN31048_c0_g1_i1_loc1	EEBFF20_DN30860_c0_g1_i1_loc1
SPLIT	C11PPCAC1000014477	STRG.1723.1	TRNY.2487
SPLIT	C11PPCAC1000023308	EEBP0_DN33399_c0_g1_i1_loc1	MIX_DN24420_c0_g1_i1_loc1
SPLIT	C11PPCAC1000004030	TRNY.2508	TRNY.2507	STRG.1734.1	EEBFF20_DN22523_c0_g1_i1_loc1
SPLIT	C11PPCAC1000011099	TRNY.2514	STRG.1737.1
SPLIT	C11PPCAC1000024197	MIX_DN20795_c1_g2_i1_loc3	MIX_DN20795_c5_g1_i1_loc3	MIX_DN20795_c0_g1_i1_loc3
SPLIT	C11PPCAC1000019201	TRNY.699	TRNY.700
SPLIT	C11PPCAC1000003116	STRG.1807.1	TRNY.733
SPLIT	C11PPCAC1000007199	STRG.1844.1	STRG.1845.1
SPLIT	C11PPCAC1000023473	MIX_DN34931_c0_g1_i1_loc1	MIX_DN14488_c0_g2_i1_loc1
SPLIT	C11PPCAC1000002914	TRNY.849	TRNY.851
SPLIT	C11PPCAC1000022805	TRNY.864	EEBF11_DN28756_c0_g1_i1_loc1
SPLIT	C11PPCAC1000021383	WTNOVO_DN37103_c0_g1_i1_loc1	MIX_DN12646_c0_g1_i1_loc3	TRNY.873
SPLIT	C11PPCAC1000001834	MIX_DN12651_c0_g1_i1_loc1	EEBFF20_DN21249_c0_g1_i1_loc1	EEBFF20_DN13433_c0_g1_i2_loc1
SPLIT	C11PPCAC1000002098	MIX_DN18536_c0_g2_i1_loc3	EEBF11_DN10434_c0_g1_i1_loc1
SPLIT	C11PPCAC1000014331	STRG.869.1	MIX_DN21593_c1_g1_i5_loc1
SPLIT	C11PPCAC1000003751	TRNY.3337	TRNY.3338	STRG.876.1
SPLIT	C11PPCAC1000005996	WTNOVO_DN8281_c0_g1_i2_loc1	TRNY.3409
SPLIT	C11PPCAC1000005508	MIX_DN10950_c0_g1_i1_loc1	TRNY.3436	MIX_DN16086_c0_g1_i3_loc1
SPLIT	C11PPCAC1000001971	TRNY.3466	WTNOVO_DN5345_c0_g1_i1_loc1
SPLIT	C11PPCAC1000003516	STRG.948.2	STRG.949.1	EEBF11_DN12597_c0_g4_i2_loc1
SPLIT	WTNOVO_DN14630_c1_g2_i1_loc1	STRG.3164.4	TRNY.3542
SPLIT	C11PPCAC1000014509	STRG.3235.1	TRNY.3642
SPLIT	C11PPCAC1000007988	STRG.3248.1	STRG.3247.1
SPLIT	C11PPCAC1000000953	TRNY.3668	TRNY.3669
SPLIT	C11PPCAC1000009991	TRNY.3704	EEBP0_DN3823_c0_g2_i1_loc1
SPLIT	C11PPCAC1000002333	STRG.3317.1	MIX_DN15485_c0_g1_i1_loc1
SPLIT	C11PPCAC1000001248	STRG.3338.1	EEBF11_DN11034_c0_g1_i5_loc1
SPLIT	C11PPCAC1000002961	STRG.3348.1	STRG.3349.1
SPLIT	C11PPCAC1000001788	TRNY.3906	MIX_DN21177_c5_g2_i14_loc1
SPLIT	C11PPCAC1000002180	STRG.3538.1	STRG.3537.1
SPLIT	C11PPCAC1000008092	STRG.3567.1	MIX_DN14579_c0_g1_i3_loc1	EEBF11_DN20558_c0_g1_i1_loc1	MIX_DN19424_c0_g1_i2_loc3
SPLIT	C11PPCAC1000005885	STRG.3579.1	TRNY.5902
SPLIT	C11PPCAC1000012076	STRG.3619.1	EEBFF20_DN6229_c0_g2_i1_loc1
SPLIT	C11PPCAC1000002992	TRNY.5951	STRG.3625.1
SPLIT	C11PPCAC1000020884	TRNY.5960	MIX_DN5769_c0_g1_i1_loc1
SPLIT	C11PPCAC1000010901	TRNY.5979	TRNY.5980	STRG.3648.1
SPLIT	C11PPCAC1000004307	WTNOVO_DN13251_c0_g1_i1_loc1	EEBFF20_DN357_c0_g1_i1_loc1
SPLIT	C11PPCAC1000013494	MIX_DN9202_c0_g1_i1_loc1	MIX_DN14852_c0_g2_i3_loc1
SPLIT	C11PPCAC1000000860	STRG.3660.1	WTNOVO_DN15667_c0_g1_i8_loc1
SPLIT	C11PPCAC1000010671	MIX_DN16515_c0_g1_i2_loc1	STRG.2455.1
SPLIT	C11PPCAC1000005544	TRNY.6157	TRNY.6158	TRNY.6159	EEBF11_DN13392_c0_g1_i2_loc1
SPLIT	C11PPCAC1000021884	MIX_DN21624_c5_g4_i1_loc1	EEBF11_DN4234_c0_g1_i1_loc1
SPLIT	C11PPCAC1000010314	STRG.2420.1	MIX_DN15851_c0_g3_i1_loc1
SPLIT	C11PPCAC1000028438	EEBF11_DN11841_c0_g2_i2_loc1	WTNOVO_DN27929_c0_g1_i1_loc1
SPLIT	MIX_DN20753_c3_g2_i12_loc3	MIX_DN21595_c0_g1_i8_loc1	EEBP0_DN7942_c0_g1_i1_loc3
SPLIT	C11PPCAC1000011869	MIX_DN18128_c0_g1_i5_loc1	MIX_DN15758_c0_g1_i4_loc1	MIX_DN21060_c0_g1_i3_loc1	TRNY.6393	EEBP0_DN6867_c0_g1_i1_loc1	WTNOVO_DN4205_c0_g1_i1_loc1
SPLIT	C11PPCAC1000007657	EEBFF20_DN5673_c0_g1_i1_loc1	WTNOVO_DN276_c0_g1_i1_loc1
SPLIT	C11PPCAC1000003281	WTNOVO_DN31489_c0_g4_i1_loc3	MIX_DN20740_c2_g2_i1_loc3
SPLIT	EEBF11_DN1532_c0_g2_i1_loc1	EEBFF20_DN3389_c0_g1_i1_loc1	WTNOVO_DN5149_c0_g1_i1_loc1
SPLIT	C11PPCAC1000010754	STRG.9380.1	MIX_DN21043_c2_g1_i4_loc1
SPLIT	C11PPCAC1000011498	TRNY.6625	STRG.9402.1	MIX_DN21375_c5_g1_i1_loc1	MIX_DN9581_c0_g1_i1_loc1
SPLIT	C11PPCAC1000007898	TRNY.6626	STRG.9403.1
SPLIT	C11PPCAC1000006588	STRG.9407.2	STRG.9408.1
SPLIT	C11PPCAC1000011652	STRG.9418.1	STRG.9419.1
SPLIT	C11PPCAC1000020543	MIX_DN19385_c0_g3_i10_loc3	MIX_DN19385_c0_g3_i11_loc3
SPLIT	C11PPCAC1000008564	EEBF11_DN19408_c0_g1_i1_loc1	TRNY.6709
SPLIT	C11PPCAC1000009843	STRG.9455.1	EEBFF20_DN8100_c0_g2_i2_loc1
SPLIT	C11PPCAC1000004716	EEBFF20_DN6397_c0_g1_i1_loc3	WTNOVO_DN13627_c0_g2_i1_loc3
SPLIT	C11PPCAC1000024949	TRNY.6806	TRNY.6805
SPLIT	C11PPCAC1000005118	STRG.9493.1	STRG.9492.1	STRG.9491.1
SPLIT	C11PPCAC1000015982	EEBP0_DN8325_c0_g1_i1_loc1	TRNY.6873
SPLIT	C11PPCAC1000011275	MIX_DN21652_c1_g1_i2_loc7	MIX_DN21352_c0_g1_i7_loc4
SPLIT	C11PPCAC1000015858	MIX_DN17968_c0_g2_i6_loc3	WTNOVO_DN3870_c0_g1_i1_loc3
SPLIT	C11PPCAC1000007589	TRNY.4184	STRG.9561.1
SPLIT	C11PPCAC1000022814	TRNY.4244	MIX_DN3563_c0_g1_i1_loc1
SPLIT	C11PPCAC1000022097	TRNY.4259	TRNY.4260
SPLIT	C11PPCAC1000008983	EEBFF20_DN7459_c0_g1_i1_loc1	MIX_DN29830_c0_g1_i1_loc1
SPLIT	C11PPCAC1000024147	TRNY.4360	TRNY.4358
SPLIT	C11PPCAC1000020023	STRG.2561.1	TRNY.4135
SPLIT	C11PPCAC1000005553	TRNY.4843	STRG.2576.1
SPLIT	C11PPCAC1000008622	STRG.2620.1	STRG.2619.1	TRNY.4897	TRNY.4896	TRNY.4895
SPLIT	C11PPCAC1000016301	TRNY.4924	TRNY.4925
SPLIT	C11PPCAC1000030612	EEBP0_DN18935_c0_g1_i1_loc1	WTNOVO_DN24130_c0_g1_i1_loc3
SPLIT	C11PPCAC1000012209	MIX_DN18434_c0_g3_i6_loc1	WTNOVO_DN32048_c0_g1_i1_loc1
SPLIT	STRG.2709.1	STRG.2709.1_mod	TRNY.5023
SPLIT	C11PPCAC1000003913	STRG.2737.1	TRNY.5085
SPLIT	C11PPCAC1000000544	WTNOVO_DN16191_c0_g1_i8_loc1	EEBF11_DN14410_c0_g1_i1_loc1	TRNY.5100
SPLIT	C11PPCAC1000011522	TRNY.5102	STRG.2749.1
SPLIT	C11PPCAC1000022548	TRNY.5135	MIX_DN13438_c0_g1_i2_loc1
SPLIT	C11PPCAC1000009858	STRG.2785.1	WTNOVO_DN16486_c0_g3_i5_loc3
SPLIT	C11PPCAC1000009822	MIX_DN21538_c0_g20_i1_loc1	MIX_DN21658_c6_g7_i1_loc1
SPLIT	C11PPCAC1000027872	EEBP0_DN33454_c0_g1_i1_loc1	TRNY.5193
SPLIT	C11PPCAC1000015208	MIX_DN16511_c0_g1_i2_loc1	TRNY.5274
SPLIT	C11PPCAC1000007600	WTNOVO_DN25286_c0_g1_i1_loc1	EEBFF20_DN12106_c0_g1_i1_loc1
SPLIT	C11PPCAC1000026805	MIX_DN47604_c0_g1_i1_loc1	TRNY.5290
SPLIT	C11PPCAC1000000976	WTNOVO_DN15681_c0_g1_i4_loc1	EEBFF20_DN12787_c0_g1_i6_loc1	TRNY.5303
SPLIT	C11PPCAC1000027895	EEBP0_DN33604_c0_g1_i1_loc3	TRNY.5317
SPLIT	C11PPCAC1000014018	EEBP0_DN15434_c0_g1_i1_loc3	EEBF11_DN34495_c0_g1_i1_loc3	EEBF11_DN29680_c0_g1_i1_loc1
SPLIT	C11PPCAC1000004002	TRNY.5322	TRNY.5323
SPLIT	C11PPCAC1000011706	MIX_DN5085_c0_g1_i1_loc1	MIX_DN17127_c0_g1_i2_loc1	TRNY.5332	EEBP0_DN23050_c0_g1_i1_loc3
SPLIT	C11PPCAC1000000327	TRNY.5336	TRNY.5338	EEBP0_DN140_c0_g1_i1_loc1
SPLIT	C11PPCAC1000000073	TRNY.5339	STRG.2865.1
SPLIT	C11PPCAC1000009890	TRNY.5344	EEBFF20_DN7365_c0_g2_i1_loc1
SPLIT	C11PPCAC1000003126	EEBP0_DN25761_c0_g1_i1_loc1	EEBF11_DN5111_c0_g1_i1_loc1	EEBP0_DN10084_c0_g1_i2_loc1	EEBF11_DN12904_c0_g2_i1_loc3
SPLIT	C11PPCAC1000008175	STRG.2888.1	TRNY.5413
SPLIT	C11PPCAC1000021608	TRNY.5458	TRNY.5461
SPLIT	C11PPCAC1000026672	MIX_DN21856_c0_g1_i1_loc1	EEBF11_DN33603_c0_g1_i1_loc1
SPLIT	C11PPCAC1000010478	TRNY.5478	EEBF11_DN697_c0_g2_i1_loc1
SPLIT	C11PPCAC1000006650	MIX_DN9198_c0_g2_i1_loc1	STRG.2923.3
SPLIT	C11PPCAC1000000356	STRG.2934.1	STRG.2933.2	EEBFF20_DN8323_c0_g1_i1_loc1	MIX_DN19560_c0_g2_i2_loc1
SPLIT	C11PPCAC1000011546	TRNY.5507	TRNY.5505
SPLIT	C11PPCAC1000001087	TRNY.5514	TRNY.5515	STRG.2941.1	TRNY.5517	TRNY.5518
SPLIT	C11PPCAC1000010339	STRG.2947.1	STRG.2950.1
SPLIT	C11PPCAC1000000334	TRNY.5625	STRG.3004.1
SPLIT	C11PPCAC1000009371	EEBP0_DN9210_c0_g1_i2_loc1	TRNY.5640
SPLIT	C11PPCAC1000009551	EEBP0_DN14536_c4_g1_i1_loc1	EEBFF20_DN10447_c0_g2_i1_loc1
SPLIT	C11PPCAC1000007684	WTNOVO_DN15869_c1_g4_i3_loc1	STRG.3041.1
SPLIT	C11PPCAC1000006039	TRNY.5682	MIX_DN43177_c0_g1_i1_loc1	TRNY.5684	STRG.3046.1	STRG.3047.1
SPLIT	C11PPCAC1000011060	TRNY.5716	TRNY.5715
SPLIT	C11PPCAC1000004841	STRG.3074.1	STRG.3073.1
SPLIT	C11PPCAC1000005496	STRG.3084.1	STRG.3083.1
SPLIT	C11PPCAC1000019305	TRNY.5750	TRNY.5751
SPLIT	C11PPCAC1000001692	TRNY.5798	STRG.4945.1	TRNY.5802	TRNY.5801
SPLIT	C11PPCAC1000009117	EEBFF20_DN18431_c0_g1_i1_loc1	MIX_DN13117_c0_g1_i1_loc1
SPLIT	C11PPCAC1000017510	TRNY.5858	MIX_DN24102_c0_g1_i1_loc1	MIX_DN24102_c0_g1_i1_loc3
SPLIT	C11PPCAC1000024246	TRNY.5885	TRNY.5884
SPLIT	C11PPCAC1000007685	EEBP0_DN14884_c0_g1_i1_loc1	STRG.4994.1
SPLIT	C11PPCAC1000008555	STRG.4998.1	EEBP0_DN8552_c0_g2_i1_loc1
SPLIT	C11PPCAC1000004975	TRNY.4153	TRNY.4154
SPLIT	C11PPCAC1000007147	STRG.5036.1	MIX_DN21376_c3_g2_i5_loc1
SPLIT	C11PPCAC1000000118	EEBFF20_DN14005_c0_g1_i34_loc1	EEBP0_DN13845_c0_g2_i2_loc1
SPLIT	C11PPCAC1000003469	STRG.5045.2	STRG.5046.1	STRG.5047.1
SPLIT	C11PPCAC1000002104	TRNY.4488	MIX_DN20447_c2_g2_i8_loc1
SPLIT	C11PPCAC1000003969	MIX_DN20090_c0_g3_i8_loc1	TRNY.4503
SPLIT	C11PPCAC1000000136	STRG.5086.2	TRNY.4526
SPLIT	C11PPCAC1000008486	TRNY.4532	EEBP0_DN6611_c0_g1_i3_loc1
SPLIT	C11PPCAC1000018387	TRNY.4535	MIX_DN20328_c4_g1_i1_loc1
SPLIT	C11PPCAC1000003764	EEBF11_DN7636_c0_g1_i1_loc1	MIX_DN16535_c0_g1_i2_loc1
SPLIT	C11PPCAC1000020278	TRNY.4609	MIX_DN2976_c0_g2_i1_loc1
SPLIT	C11PPCAC1000008091	STRG.5220.1	STRG.5221.1
SPLIT	C11PPCAC1000006912	EEBF11_DN10926_c0_g1_i1_loc1	STRG.5260.1
SPLIT	C11PPCAC1000016220	STRG.5261.1	EEBP0_DN3051_c0_g1_i1_loc1
SPLIT	C11PPCAC1000007679	STRG.5297.1	TRNY.8201
SPLIT	C11PPCAC1000005648	TRNY.8373	TRNY.8374	TRNY.8375
SPLIT	C11PPCAC1000002809	MIX_DN21241_c2_g1_i6_loc1	MIX_DN15476_c0_g2_i2_loc4
SPLIT	C11PPCAC1000017027	TRNY.8381	EEBF11_DN16064_c0_g1_i1_loc1
SPLIT	C11PPCAC1000010398	STRG.5571.1	TRNY.8509
SPLIT	C11PPCAC1000003678	TRNY.8600	EEBP0_DN33575_c0_g1_i1_loc1
SPLIT	C11PPCAC1000007348	STRG.5697.1	MIX_DN12891_c0_g1_i1_loc1
SPLIT	C11PPCAC1000002728	STRG.5718.1	MIX_DN12886_c0_g2_i1_loc1
SPLIT	C11PPCAC1000006756	STRG.5737.2	MIX_DN19808_c0_g1_i1_loc3
SPLIT	C11PPCAC1000011445	MIX_DN19808_c0_g1_i5_loc3	EEBFF20_DN4781_c0_g1_i1_loc1
SPLIT	C11PPCAC1000002939	STRG.5749.1	STRG.5748.3
SPLIT	C11PPCAC1000001573	STRG.5769.1	STRG.5768.1
SPLIT	C11PPCAC1000012028	STRG.5774.1	EEBFF20_DN1601_c0_g2_i1_loc1
SPLIT	C11PPCAC1000004692	STRG.5797.1	EEBFF20_DN19007_c0_g1_i1_loc1
SPLIT	EEBP0_DN5028_c0_g1_i1_loc1	TRNY.8768	MIX_DN17054_c0_g3_i1_loc3	EEBFF20_DN17846_c0_g1_i1_loc1
SPLIT	C11PPCAC1000007324	STRG.5824.1	STRG.5823.1
SPLIT	C11PPCAC1000022142	TRNY.8812	MIX_DN29363_c0_g1_i1_loc1
SPLIT	C11PPCAC1000001728	EEBF11_DN14395_c3_g2_i2_loc1	MIX_DN10998_c0_g2_i1_loc1	WTNOVO_DN9029_c0_g1_i2_loc1	STRG.5843.1
SPLIT	C11PPCAC1000014321	STRG.5851.1	TRNY.8844
SPLIT	C11PPCAC1000001698	TRNY.8868	STRG.5870.1
SPLIT	EEBFF20_DN8389_c0_g2_i1_loc1	TRNY.8873	STRG.5874.1
SPLIT	C11PPCAC1000016315	STRG.5902.1	WTNOVO_DN12586_c0_g3_i1_loc1
SPLIT	C11PPCAC1000003715	TRNY.8924	TRNY.8925
SPLIT	C11PPCAC1000015144	TRNY.8949	EEBP0_DN25160_c0_g1_i1_loc1
SPLIT	C11PPCAC1000004094	TRNY.8960	STRG.5927.1	MIX_DN17897_c0_g1_i5_loc1
SPLIT	C11PPCAC1000012731	MIX_DN20955_c7_g1_i1_loc1	EEBFF20_DN14635_c0_g1_i1_loc4
SPLIT	C11PPCAC1000017720	MIX_DN12639_c0_g1_i1_loc1	MIX_DN12639_c0_g1_i1_loc3
SPLIT	C11PPCAC1000014278	TRNY.4731	TRNY.4732
SPLIT	C11PPCAC1000000983	STRG.5996.1	STRG.5997.1	TRNY.4757
SPLIT	C11PPCAC1000000657	STRG.5999.2	STRG.5998.1
SPLIT	C11PPCAC1000001595	STRG.6000.1	STRG.6001.1
SPLIT	C11PPCAC1000003263	TRNY.4764	EEBFF20_DN4589_c0_g1_i1_loc3
SPLIT	C11PPCAC1000002694	TRNY.4781	MIX_DN19738_c10_g1_i2_loc1
SPLIT	C11PPCAC1000016615	STRG.6017.1	STRG.6016.1
SPLIT	C11PPCAC1000020833	WTNOVO_DN33221_c0_g1_i1_loc1	MIX_DN13132_c0_g1_i2_loc3
SPLIT	C11PPCAC1000015101	MIX_DN21323_c3_g2_i2_loc4	MIX_DN31750_c0_g2_i1_loc5	MIX_DN21323_c3_g2_i1_loc6	TRNY.4824
SPLIT	C11PPCAC1000022639	MIX_DN20720_c0_g2_i1_loc1	MIX_DN20720_c1_g2_i1_loc1
SPLIT	C11PPCAC1000002253	STRG.6038.1	STRG.6039.1
SPLIT	C11PPCAC1000006933	TRNY.7195	MIX_DN16834_c0_g2_i2_loc1
SPLIT	C11PPCAC1000014426	TRNY.7231	STRG.6082.1
SPLIT	C11PPCAC1000019847	TRNY.7248	MIX_DN26309_c0_g1_i1_loc1
SPLIT	C11PPCAC1000018160	EEBFF20_DN29278_c0_g1_i1_loc1	MIX_DN37837_c0_g1_i1_loc1
SPLIT	C11PPCAC1000003079	STRG.6108.1	TRNY.7280
SPLIT	C11PPCAC1000004862	TRNY.7292	MIX_DN19589_c2_g1_i11_loc1
SPLIT	C11PPCAC1000024846	TRNY.7301	TRNY.7302
SPLIT	C11PPCAC1000007864	TRNY.7325	MIX_DN18712_c0_g2_i10_loc3	WTNOVO_DN16954_c0_g1_i1_loc3
SPLIT	C11PPCAC1000001116	STRG.6161.4	WTNOVO_DN14033_c0_g3_i1_loc1	WTNOVO_DN16522_c0_g3_i2_loc3	STRG.6163.1	STRG.6164.1
SPLIT	C11PPCAC1000024374	EEBP0_DN32998_c0_g1_i1_loc1	TRNY.7370
SPLIT	C11PPCAC1000014466	STRG.6172.1	MIX_DN12476_c0_g1_i3_loc3
SPLIT	C11PPCAC1000001853	TRNY.7396	TRNY.7395
SPLIT	C11PPCAC1000005418	TRNY.7416	TRNY.7415	STRG.6192.1	TRNY.7413
SPLIT	C11PPCAC1000013275	TRNY.7443	EEBFF20_DN7056_c0_g1_i2_loc1
SPLIT	C11PPCAC1000027515	TRNY.7459	MIX_DN26059_c0_g1_i1_loc1
SPLIT	C11PPCAC1000021129	TRNY.7460	STRG.6216.1
SPLIT	C11PPCAC1000002228	STRG.6225.2	EEBP0_DN5307_c0_g1_i1_loc1
SPLIT	C11PPCAC1000007119	EEBF11_DN9408_c0_g1_i2_loc3	MIX_DN27475_c0_g1_i1_loc1
SPLIT	C11PPCAC1000005898	MIX_DN19714_c1_g1_i4_loc1	MIX_DN21470_c3_g2_i6_loc3
SPLIT	C11PPCAC1000000233	STRG.6277.1	STRG.6276.1
SPLIT	C11PPCAC1000028328	TRNY.7583	TRNY.7582
SPLIT	C11PPCAC1000024784	MIX_DN19911_c4_g1_i1_loc3	EEBP0_DN19540_c0_g1_i1_loc3
SPLIT	C11PPCAC1000019997	TRNY.7622	TRNY.7621
SPLIT	C11PPCAC1000007136	EEBP0_DN4646_c0_g1_i1_loc1	STRG.6316.1
SPLIT	C11PPCAC1000001079	STRG.3134.1	EEBF11_DN23193_c0_g1_i1_loc1	MIX_DN40_c0_g1_i1_loc3
SPLIT	C11PPCAC1000002285	EEBP0_DN12547_c0_g1_i6_loc3	EEBP0_DN12547_c0_g1_i1_loc3
SPLIT	C11PPCAC1000017569	MIX_DN20822_c0_g1_i1_loc1	MIX_DN20822_c0_g1_i2_loc1
SPLIT	C11PPCAC1000000420	TRNY.7734	MIX_DN21042_c2_g1_i1_loc1
SPLIT	C11PPCAC1000000117	STRG.3864.1	STRG.3863.1	EEBP0_DN13343_c0_g2_i2_loc1
SPLIT	C11PPCAC1000026869	MIX_DN19583_c2_g1_i1_loc3	MIX_DN34386_c0_g1_i1_loc1
SPLIT	C11PPCAC1000009569	MIX_DN19876_c0_g1_i2_loc1	TRNY.7892
SPLIT	C11PPCAC1000011858	STRG.3965.1	TRNY.8042
SPLIT	C11PPCAC1000021118	MIX_DN2139_c0_g1_i1_loc1	MIX_DN35842_c0_g1_i1_loc1	MIX_DN39359_c0_g1_i1_loc1
SPLIT	C11PPCAC1000004022	TRNY.8133	TRNY.8134
SPLIT	C11PPCAC1000000519	STRG.4035.1	STRG.4034.1
SPLIT	C11PPCAC1000001591	STRG.3724.1	STRG.3725.1
SPLIT	C11PPCAC1000010519	STRG.3733.1	TRNY.9040
SPLIT	C11PPCAC1000005287	STRG.3764.1	MIX_DN12414_c0_g3_i1_loc1
SPLIT	C11PPCAC1000014730	STRG.4099.1	MIX_DN304_c0_g1_i1_loc3
SPLIT	C11PPCAC1000014608	EEBP0_DN26341_c0_g1_i1_loc1	EEBFF20_DN18838_c0_g1_i1_loc1
SPLIT	C11PPCAC1000011410	EEBF11_DN15508_c0_g1_i2_loc3	STRG.4124.1
SPLIT	C11PPCAC1000004917	STRG.4142.1	TRNY.9189
SPLIT	C11PPCAC1000002485	STRG.4147.1	STRG.4146.1
SPLIT	C11PPCAC1000005915	TRNY.9202	WTNOVO_DN15765_c0_g1_i1_loc3
SPLIT	C11PPCAC1000014262	STRG.4161.1	MIX_DN14415_c0_g1_i1_loc3	MIX_DN14415_c0_g3_i1_loc3
SPLIT	C11PPCAC1000012078	STRG.4185.1	STRG.4183.1
SPLIT	STRG.4188.1	STRG.4188.1_mod	TRNY.9242
SPLIT	C11PPCAC1000005804	TRNY.9323	TRNY.9322
SPLIT	C11PPCAC1000014410	TRNY.9335	TRNY.9334
SPLIT	C11PPCAC1000000423	STRG.4265.1	TRNY.9353	TRNY.9354
SPLIT	C11PPCAC1000006481	TRNY.9424	MIX_DN17227_c2_g1_i1_loc1
SPLIT	C11PPCAC1000002207	STRG.4358.1	STRG.4357.1
SPLIT	C11PPCAC1000021578	TRNY.6990	TRNY.6991
SPLIT	C11PPCAC1000000722	TRNY.7007	STRG.4389.1
SPLIT	C11PPCAC1000011315	TRNY.7123	EEBF11_DN4660_c0_g1_i1_loc1	MIX_DN19217_c0_g1_i3_loc1
SPLIT	C11PPCAC1000020810	MIX_DN27535_c0_g1_i1_loc1	MIX_DN18698_c3_g2_i1_loc1
SPLIT	C11PPCAC1000014593	TRNY.9649	STRG.6512.1
SPLIT	C11PPCAC1000011202	TRNY.9660	EEBF11_DN3990_c0_g1_i1_loc1	EEBF11_DN23444_c0_g1_i1_loc1
SPLIT	C11PPCAC1000005923	EEBF11_DN14698_c2_g3_i6_loc10	MIX_DN20470_c6_g5_i8_loc9
SPLIT	C11PPCAC1000006387	EEBP0_DN11181_c0_g2_i1_loc3	EEBF11_DN23873_c0_g1_i1_loc1	MIX_DN20611_c7_g4_i5_loc3
SPLIT	C11PPCAC1000020717	WTNOVO_DN24334_c0_g1_i1_loc3	MIX_DN8045_c0_g1_i1_loc1
SPLIT	C11PPCAC1000009195	STRG.6545.1	STRG.6546.1
SPLIT	C11PPCAC1000023461	STRG.6548.1	WTNOVO_DN32247_c0_g1_i1_loc1
SPLIT	C11PPCAC1000012770	MIX_DN20105_c0_g2_i6_loc1	EEBP0_DN397_c0_g1_i1_loc1
SPLIT	C11PPCAC1000007195	STRG.6577.1	STRG.6578.1
SPLIT	C11PPCAC1000024082	TRNY.9784	TRNY.9783
SPLIT	C11PPCAC1000024897	TRNY.9798	TRNY.9799
SPLIT	C11PPCAC1000007872	TRNY.9807	STRG.6603.1
SPLIT	C11PPCAC1000005113	STRG.6605.1	STRG.6604.1	TRNY.9810
SPLIT	C11PPCAC1000002059	EEBF11_DN12241_c0_g1_i3_loc1	MIX_DN12668_c0_g1_i1_loc1
SPLIT	C11PPCAC1000007393	TRNY.9884	MIX_DN20244_c6_g6_i2_loc3
SPLIT	C11PPCAC1000017507	TRNY.9891	MIX_DN18030_c0_g1_i1_loc1	TRNY.9893
SPLIT	C11PPCAC1000004545	WTNOVO_DN19912_c0_g1_i1_loc1	STRG.6706.1
SPLIT	C11PPCAC1000017715	STRG.6728.1	TRNY.11221
SPLIT	C11PPCAC1000005618	STRG.6804.1	EEBFF20_DN11431_c0_g1_i1_loc1
SPLIT	C11PPCAC1000013854	MIX_DN11996_c0_g1_i1_loc1	EEBF11_DN30922_c0_g1_i1_loc1
SPLIT	C11PPCAC1000016151	EEBF11_DN28001_c0_g1_i1_loc3	WTNOVO_DN25362_c0_g1_i1_loc1
SPLIT	C11PPCAC1000016503	TRNY.11353	MIX_DN21146_c1_g1_i1_loc1
SPLIT	C11PPCAC1000015917	MIX_DN14767_c0_g2_i3_loc1	EEBFF20_DN3672_c0_g2_i1_loc1
SPLIT	C11PPCAC1000004884	EEBP0_DN11714_c0_g1_i2_loc1	TRNY.11445
SPLIT	C11PPCAC1000004040	EEBF11_DN11241_c0_g1_i1_loc1	MIX_DN20675_c5_g9_i1_loc1	EEBF11_DN14126_c0_g1_i2_loc1
SPLIT	C11PPCAC1000006641	STRG.7007.1	STRG.7006.1
SPLIT	C11PPCAC1000007072	MIX_DN17496_c0_g1_i2_loc1	EEBP0_DN12912_c0_g3_i1_loc1
SPLIT	C11PPCAC1000013973	STRG.7105.1	TRNY.11624
SPLIT	C11PPCAC1000011542	TRNY.11680	EEBF11_DN13969_c0_g3_i1_loc1
SPLIT	C11PPCAC1000006261	TRNY.11778	STRG.7259.2
SPLIT	C11PPCAC1000003691	MIX_DN21590_c0_g1_i1_loc1	STRG.7285.1
SPLIT	C11PPCAC1000011912	STRG.7326.1	EEBP0_DN32231_c0_g1_i1_loc1
SPLIT	C11PPCAC1000000135	STRG.7349.2	STRG.7351.1
SPLIT	C11PPCAC1000017326	EEBP0_DN21655_c0_g1_i1_loc1	TRNY.11919
SPLIT	C11PPCAC1000012653	EEBF11_DN15226_c0_g1_i1_loc1	STRG.7397.1
SPLIT	C11PPCAC1000003299	TRNY.11946	STRG.7395.1
SPLIT	C11PPCAC1000026501	TRNY.11976	TRNY.11977	STRG.7429.1
SPLIT	C11PPCAC1000007889	EEBP0_DN11728_c1_g1_i2_loc3	MIX_DN3002_c0_g2_i1_loc1
SPLIT	C11PPCAC1000006059	TRNY.11987	STRG.7435.1
SPLIT	C11PPCAC1000016862	MIX_DN21465_c2_g5_i8_loc1	TRNY.12064
SPLIT	C11PPCAC1000009629	STRG.7502.1	TRNY.12077
SPLIT	C11PPCAC1000031279	MIX_DN20409_c3_g3_i3_loc3	EEBF11_DN11006_c0_g2_i2_loc3
SPLIT	C11PPCAC1000014289	MIX_DN18423_c0_g1_i4_loc1	EEBF11_DN23631_c0_g1_i1_loc1
SPLIT	C11PPCAC1000004521	TRNY.9567	STRG.7519.1
SPLIT	C11PPCAC1000006554	STRG.4446.1	MIX_DN18206_c1_g1_i11_loc1
SPLIT	C11PPCAC1000017051	TRNY.10444	TRNY.10445
SPLIT	C11PPCAC1000004480	STRG.4491.1	TRNY.10503
SPLIT	C11PPCAC1000004602	TRNY.10644	MIX_DN9540_c0_g1_i1_loc1
SPLIT	C11PPCAC1000014383	STRG.4592.1	EEBP0_DN20706_c0_g1_i1_loc1
SPLIT	C11PPCAC1000009132	EEBP0_DN10078_c0_g2_i1_loc1	MIX_DN21369_c2_g4_i5_loc1	MIX_DN13425_c0_g1_i1_loc1
SPLIT	C11PPCAC1000014339	TRNY.10681	MIX_DN13183_c0_g1_i1_loc1
SPLIT	C11PPCAC1000005386	TRNY.10726	TRNY.10727
SPLIT	C11PPCAC1000021388	MIX_DN21624_c4_g1_i3_loc3	MIX_DN15047_c0_g1_i5_loc3
SPLIT	C11PPCAC1000022317	MIX_DN6368_c0_g1_i1_loc1	MIX_DN41565_c0_g1_i1_loc1
SPLIT	C11PPCAC1000012854	STRG.4718.1	MIX_DN43794_c0_g1_i1_loc1	MIX_DN35643_c0_g2_i1_loc1
SPLIT	C11PPCAC1000013527	TRNY.10914	MIX_DN15588_c2_g1_i1_loc3
SPLIT	C11PPCAC1000019133	WTNOVO_DN16375_c0_g1_i2_loc1	MIX_DN21719_c0_g3_i1_loc4
SPLIT	C11PPCAC1000024036	TRNY.11006	TRNY.11005	TRNY.11004
SPLIT	C11PPCAC1000022225	MIX_DN10146_c0_g1_i3_loc1	TRNY.11065
SPLIT	C11PPCAC1000022668	TRNY.11106	TRNY.11107	EEBFF20_DN20311_c0_g1_i1_loc1
SPLIT	C11PPCAC1000008919	STRG.4932.1	STRG.4933.1
SPLIT	C11PPCAC1000013147	TRNY.10045	TRNY.10046
SPLIT	C11PPCAC1000002578	TRNY.10077	WTNOVO_DN35047_c0_g1_i1_loc1	EEBP0_DN6471_c0_g2_i1_loc1
SPLIT	C11PPCAC1000002889	TRNY.10081	TRNY.10082	TRNY.10084
SPLIT	C11PPCAC1000020921	EEBF11_DN18627_c0_g1_i1_loc1	EEBF11_DN18627_c0_g1_i1_loc3	TRNY.10095
SPLIT	C11PPCAC1000023574	EEBF11_DN17768_c0_g1_i1_loc3	EEBFF20_DN12830_c0_g1_i1_loc3
SPLIT	C11PPCAC1000021579	STRG.7684.1	TRNY.10144
SPLIT	C11PPCAC1000012925	STRG.7691.1	STRG.7692.1
SPLIT	C11PPCAC1000026232	MIX_DN12398_c2_g1_i1_loc1	EEBFF20_DN30662_c0_g1_i1_loc3
SPLIT	C11PPCAC1000025991	MIX_DN3858_c0_g1_i1_loc1	EEBFF20_DN10270_c1_g1_i1_loc1
SPLIT	C11PPCAC1000005504	TRNY.10181	STRG.7702.1
SPLIT	C11PPCAC1000015500	TRNY.10198	TRNY.10197
SPLIT	C11PPCAC1000005943	MIX_DN11521_c0_g2_i1_loc1	MIX_DN21340_c2_g5_i2_loc3	MIX_DN47098_c0_g2_i1_loc1
SPLIT	C11PPCAC1000021180	STRG.6344.1	STRG.6343.1
SPLIT	C11PPCAC1000012876	STRG.6345.1	MIX_DN12876_c0_g1_i2_loc3
SPLIT	STRG.6362.1	STRG.6362.1_mod	TRNY.10281
SPLIT	C11PPCAC1000007031	MIX_DN20859_c2_g1_i1_loc1	MIX_DN25787_c0_g1_i1_loc1
SPLIT	C11PPCAC1000007680	MIX_DN15744_c0_g1_i1_loc3	MIX_DN15744_c0_g2_i1_loc3	EEBP0_DN10207_c0_g2_i1_loc1	MIX_DN16231_c0_g1_i2_loc3	STRG.6392.1
SPLIT	C11PPCAC1000024378	MIX_DN39474_c0_g1_i1_loc3	TRNY.13471	TRNY.13473	TRNY.13472
SPLIT	C11PPCAC1000009865	STRG.6411.1	EEBF11_DN15571_c5_g8_i1_loc1
SPLIT	C11PPCAC1000026054	STRG.6415.1	TRNY.13498
SPLIT	C11PPCAC1000010909	MIX_DN17020_c0_g1_i2_loc3	MIX_DN9352_c0_g1_i1_loc1
SPLIT	C11PPCAC1000005586	MIX_DN13105_c0_g2_i1_loc3	TRNY.13528
SPLIT	C11PPCAC1000024315	MIX_DN40837_c0_g1_i1_loc1	MIX_DN36328_c0_g2_i1_loc3
SPLIT	C11PPCAC1000006682	MIX_DN12472_c0_g1_i1_loc1	TRNY.13572
SPLIT	C11PPCAC1000002463	MIX_DN21073_c5_g2_i1_loc3	TRNY.13686	MIX_DN21073_c5_g2_i13_loc3
SPLIT	C11PPCAC1000000676	WTNOVO_DN15130_c0_g1_i6_loc1	WTNOVO_DN15130_c0_g2_i1_loc1
SPLIT	C11PPCAC1000004089	STRG.8550.1	EEBP0_DN12844_c0_g2_i2_loc1
SPLIT	C11PPCAC1000014544	EEBP0_DN19419_c0_g1_i1_loc1	EEBP0_DN16829_c0_g1_i1_loc1
SPLIT	C11PPCAC1000002165	TRNY.13874	MIX_DN19871_c1_g1_i6_loc1
SPLIT	C11PPCAC1000002649	TRNY.13981	MIX_DN17963_c0_g1_i3_loc1	STRG.8687.1
SPLIT	C11PPCAC1000022770	TRNY.14030	TRNY.14031	TRNY.14032
SPLIT	C11PPCAC1000001015	WTNOVO_DN21186_c0_g1_i1_loc3	MIX_DN19655_c0_g2_i2_loc1
SPLIT	C11PPCAC1000004731	TRNY.14045	TRNY.14044
SPLIT	C11PPCAC1000017437	MIX_DN44394_c0_g1_i1_loc3	TRNY.14105
SPLIT	C11PPCAC1000020971	TRNY.14147	MIX_DN22973_c0_g1_i1_loc1
SPLIT	C11PPCAC1000009134	STRG.8789.1	TRNY.14199
SPLIT	C11PPCAC1000024428	TRNY.14272	TRNY.14271	EEBP0_DN33032_c0_g1_i1_loc1
SPLIT	C11PPCAC1000018914	EEBF11_DN23430_c0_g1_i1_loc1	TRNY.14289
SPLIT	C11PPCAC1000006023	STRG.8822.1	MIX_DN21220_c2_g1_i4_loc3
SPLIT	C11PPCAC1000027321	TRNY.14309	TRNY.14308
SPLIT	C11PPCAC1000004898	TRNY.14380	MIX_DN10621_c0_g1_i1_loc3
SPLIT	C11PPCAC1000006868	TRNY.14409	WTNOVO_DN7312_c0_g1_i1_loc1	WTNOVO_DN7312_c0_g1_i1_loc3
SPLIT	C11PPCAC1000024054	MIX_DN21244_c3_g9_i1_loc3	MIX_DN37666_c0_g1_i1_loc1
SPLIT	C11PPCAC1000015418	MIX_DN14316_c0_g3_i6_loc1	TRNY.14501	MIX_DN22160_c0_g1_i1_loc1
SPLIT	C11PPCAC1000012972	EEBF11_DN18899_c0_g1_i1_loc1	TRNY.14507
SPLIT	C11PPCAC1000002348	STRG.8925.1	MIX_DN10577_c0_g2_i1_loc1
SPLIT	C11PPCAC1000007692	STRG.8941.1	STRG.8943.3
SPLIT	C11PPCAC1000006905	MIX_DN21227_c6_g1_i2_loc1	MIX_DN18385_c0_g1_i3_loc1	STRG.8950.1
SPLIT	C11PPCAC1000008183	MIX_DN16311_c0_g1_i4_loc3	EEBP0_DN18192_c0_g1_i1_loc1
SPLIT	C11PPCAC1000004201	WTNOVO_DN33025_c0_g1_i1_loc1	MIX_DN32446_c0_g1_i1_loc3
SPLIT	C11PPCAC1000026395	MIX_DN29110_c0_g1_i1_loc1	MIX_DN6584_c0_g2_i1_loc1
SPLIT	C11PPCAC1000008032	STRG.8972.1	TRNY.14608	TRNY.14609
SPLIT	C11PPCAC1000016876	STRG.8975.1	EEBF11_DN2107_c0_g1_i1_loc1
SPLIT	STRG.9002.1	STRG.9002.1_mod	EEBF11_DN9263_c0_g1_i3_loc1
SPLIT	C11PPCAC1000006593	MIX_DN15449_c0_g1_i3_loc1	MIX_DN15449_c0_g1_i6_loc1	MIX_DN20768_c0_g1_i1_loc1	MIX_DN20768_c1_g1_i3_loc1
SPLIT	C11PPCAC1000008798	STRG.9042.1	TRNY.14747
SPLIT	C11PPCAC1000000181	MIX_DN20543_c5_g6_i14_loc1	WTNOVO_DN1564_c0_g2_i1_loc3
SPLIT	C11PPCAC1000013143	TRNY.14844	EEBF11_DN30218_c0_g1_i1_loc1
SPLIT	C11PPCAC1000010008	EEBP0_DN9935_c0_g1_i1_loc1	MIX_DN12080_c0_g2_i1_loc1
SPLIT	C11PPCAC1000027910	EEBP0_DN15150_c0_g1_i1_loc3	MIX_DN12581_c1_g1_i1_loc3	MIX_DN31531_c0_g1_i1_loc1	MIX_DN17510_c0_g1_i1_loc1
SPLIT	C11PPCAC1000001648	TRNY.14913	MIX_DN20117_c2_g3_i8_loc3
SPLIT	C11PPCAC1000008883	MIX_DN13202_c0_g1_i4_loc1	TRNY.14916	WTNOVO_DN9295_c0_g1_i2_loc1	WTNOVO_DN8871_c0_g2_i1_loc1
SPLIT	C11PPCAC1000002625	EEBP0_DN18092_c0_g1_i1_loc1	EEBF11_DN30883_c0_g1_i1_loc1
SPLIT	C11PPCAC1000018282	MIX_DN14976_c0_g1_i2_loc1	STRG.10905.1
SPLIT	C11PPCAC1000027972	EEBFF20_DN25514_c0_g1_i1_loc1	MIX_DN13428_c0_g2_i1_loc1
SPLIT	C11PPCAC1000025027	EEBF11_DN34262_c0_g1_i1_loc3	MIX_DN21800_c0_g1_i1_loc1
SPLIT	C11PPCAC1000000320	TRNY.15101	TRNY.15102
SPLIT	C11PPCAC1000002917	STRG.10959.1	EEBF11_DN13673_c0_g1_i3_loc1
SPLIT	C11PPCAC1000001086	STRG.10961.1	STRG.10962.1
SPLIT	C11PPCAC1000008439	MIX_DN46081_c0_g1_i1_loc1	TRNY.15144	TRNY.15142	EEBF11_DN8086_c0_g4_i1_loc1
SPLIT	C11PPCAC1000003222	MIX_DN20919_c0_g2_i9_loc1	WTNOVO_DN5991_c0_g1_i1_loc1
SPLIT	MIX_DN21670_c2_g4_i7_loc1	STRG.11007.1	STRG.11008.1
SPLIT	C11PPCAC1000007985	TRNY.15189	STRG.11014.1
SPLIT	C11PPCAC1000006024	STRG.11019.1	EEBF11_DN15705_c0_g1_i1_loc3
SPLIT	C11PPCAC1000019962	MIX_DN13930_c0_g1_i3_loc1	MIX_DN13930_c1_g1_i1_loc1
SPLIT	C11PPCAC1000005489	MIX_DN20848_c4_g1_i3_loc1	MIX_DN45403_c0_g1_i1_loc1
SPLIT	C11PPCAC1000020922	TRNY.15227	STRG.11040.1
SPLIT	C11PPCAC1000006446	STRG.11061.4	WTNOVO_DN16356_c1_g1_i2_loc3
SPLIT	C11PPCAC1000000207	STRG.11085.1	TRNY.15296
SPLIT	C11PPCAC1000003571	TRNY.15328	TRNY.15329	TRNY.15330
SPLIT	C11PPCAC1000019115	TRNY.15338	MIX_DN15449_c0_g1_i4_loc3
SPLIT	C11PPCAC1000001775	STRG.11113.1	STRG.11112.1
SPLIT	C11PPCAC1000012668	TRNY.15344	TRNY.15345	TRNY.15346	MIX_DN15912_c0_g2_i1_loc3	TRNY.15347
SPLIT	C11PPCAC1000005696	STRG.11116.1	TRNY.15355
SPLIT	C11PPCAC1000001265	STRG.11138.1	TRNY.15397
SPLIT	C11PPCAC1000020273	EEBFF20_DN5578_c0_g1_i1_loc1	MIX_DN20781_c3_g1_i2_loc1
SPLIT	C11PPCAC1000012099	TRNY.15426	MIX_DN2165_c0_g1_i1_loc3
SPLIT	C11PPCAC1000010312	STRG.11164.1	TRNY.15443_v2
SPLIT	C11PPCAC1000001149	MIX_DN19265_c0_g1_i10_loc1	MIX_DN19265_c1_g1_i2_loc1
SPLIT	C11PPCAC1000004486	STRG.11182.3	MIX_DN1028_c0_g1_i1_loc1	MIX_DN16065_c0_g1_i1_loc1
SPLIT	C11PPCAC1000013775	STRG.11190.1	STRG.11189.1
SPLIT	C11PPCAC1000013182	TRNY.15496	TRNY.15495
SPLIT	C11PPCAC1000020899	WTNOVO_DN36773_c0_g1_i1_loc3	EEBF11_DN4970_c0_g1_i1_loc3	MIX_DN7397_c0_g1_i1_loc1
SPLIT	C11PPCAC1000012448	MIX_DN6631_c0_g1_i1_loc1	MIX_DN6631_c1_g1_i1_loc1	TRNY.15511
SPLIT	C11PPCAC1000010567	MIX_DN15864_c0_g1_i2_loc1	TRNY.15538
SPLIT	C11PPCAC1000002802	STRG.11231.1	EEBFF20_DN13750_c0_g1_i5_loc1
SPLIT	C11PPCAC1000003030	STRG.11257.1	EEBP0_DN9516_c0_g1_i1_loc1
SPLIT	C11PPCAC1000013265	TRNY.15644	STRG.11309.1	MIX_DN15043_c1_g1_i4_loc1
SPLIT	C11PPCAC1000001175	STRG.11326.1	TRNY.15669
SPLIT	C11PPCAC1000000998	MIX_DN20994_c4_g2_i1_loc1	TRNY.15686
SPLIT	C11PPCAC1000002997	STRG.11371.1	STRG.11372.1
SPLIT	C11PPCAC1000008163	MIX_DN15258_c0_g1_i3_loc1	TRNY.15777
SPLIT	C11PPCAC1000018205	STRG.11444.1	MIX_DN1931_c0_g2_i1_loc1
SPLIT	C11PPCAC1000004861	TRNY.15868	EEBFF20_DN24756_c0_g1_i1_loc1	STRG.11510.1
SPLIT	C11PPCAC1000003795	STRG.11547.1	MIX_DN16990_c0_g1_i1_loc1	STRG.11548.1
SPLIT	C11PPCAC1000008856	MIX_DN5116_c0_g2_i1_loc1	MIX_DN21613_c0_g2_i1_loc1	MIX_DN20709_c1_g2_i2_loc1
SPLIT	C11PPCAC1000011930	TRNY.10291	EEBF11_DN11004_c0_g1_i2_loc1
SPLIT	C11PPCAC1000013707	STRG.11588.1	MIX_DN21244_c4_g1_i1_loc1
SPLIT	C11PPCAC1000001805	STRG.11609.1	TRNY.10327	MIX_DN5143_c0_g1_i1_loc1
SPLIT	C11PPCAC1000004470	WTNOVO_DN12482_c0_g1_i1_loc1	STRG.11677.3
SPLIT	C11PPCAC1000003164	STRG.11738.1	STRG.11737.1
SPLIT	C11PPCAC1000011638	STRG.11885.1	TRNY.16223
SPLIT	C11PPCAC1000020191	TRNY.16279	MIX_DN17996_c1_g1_i5_loc1
SPLIT	C11PPCAC1000012567	STRG.11979.1	STRG.11978.1
SPLIT	C11PPCAC1000007118	STRG.11999.1	STRG.12000.1
SPLIT	C11PPCAC1000001074	WTNOVO_DN19445_c0_g1_i1_loc1	STRG.12029.3
SPLIT	C11PPCAC1000007611	TRNY.16389	STRG.12044.1
SPLIT	C11PPCAC1000024589	STRG.12071.1	EEBF11_DN23177_c0_g1_i1_loc1
SPLIT	C11PPCAC1000012187	STRG.12084.1	EEBF11_DN15156_c3_g1_i1_loc1
SPLIT	C11PPCAC1000003295	STRG.12093.1	STRG.12092.1
SPLIT	C11PPCAC1000013290	TRNY.16501	TRNY.16502
SPLIT	C11PPCAC1000017205	EEBF11_DN4356_c0_g2_i1_loc1	EEBF11_DN9629_c0_g1_i2_loc1
SPLIT	STRG.12235.1	STRG.12235.1_mod	MIX_DN20641_c3_g6_i3_loc1
SPLIT	C11PPCAC1000014115	EEBP0_DN27141_c0_g1_i1_loc1	EEBF11_DN15557_c0_g1_i2_loc1
SPLIT	C11PPCAC1000017761	STRG.12242.1	TRNY.16627
SPLIT	C11PPCAC1000013663	TRNY.16649	STRG.12259.1
SPLIT	C11PPCAC1000000467	TRNY.16656	TRNY.16655
SPLIT	C11PPCAC1000017714	TRNY.16679	MIX_DN8183_c0_g1_i1_loc1	TRNY.16681	TRNY.16680
SPLIT	C11PPCAC1000020452	TRNY.16703	TRNY.16702
SPLIT	C11PPCAC1000000141	STRG.12305.1	EEBP0_DN14737_c0_g1_i1_loc1	STRG.12306.1
SPLIT	C11PPCAC1000026581	WTNOVO_DN10412_c0_g1_i1_loc1	WTNOVO_DN10412_c0_g1_i1_loc3	MIX_DN19111_c1_g2_i1_loc3	EEBP0_DN7425_c0_g1_i1_loc3
SPLIT	C11PPCAC1000023737	MIX_DN20732_c0_g1_i4_loc3	EEBF11_DN5072_c0_g2_i1_loc1
SPLIT	C11PPCAC1000019368	TRNY.16952	TRNY.16953
SPLIT	C11PPCAC1000001159	STRG.7814.1	EEBFF20_DN13664_c0_g1_i3_loc1
SPLIT	C11PPCAC1000013894	MIX_DN2996_c0_g1_i1_loc1	EEBF11_DN7875_c0_g1_i2_loc1	EEBF11_DN17433_c0_g1_i1_loc1
SPLIT	C11PPCAC1000004007	MIX_DN16021_c1_g1_i2_loc1	TRNY.17060	MIX_DN12382_c0_g1_i1_loc1	TRNY.17062	TRNY.17061
SPLIT	C11PPCAC1000008291	STRG.7854.1	TRNY.17077
SPLIT	C11PPCAC1000005763	STRG.7860.1	WTNOVO_DN31445_c0_g1_i1_loc1
SPLIT	C11PPCAC1000005848	TRNY.17090	TRNY.17089
SPLIT	C11PPCAC1000023611	TRNY.17113	TRNY.17114
SPLIT	C11PPCAC1000008063	TRNY.17258	EEBFF20_DN9379_c0_g2_i1_loc1
SPLIT	WTNOVO_DN14463_c0_g1_i2_loc3	STRG.8010.1	STRG.8011.1	TRNY.17383
SPLIT	C11PPCAC1000003792	STRG.8018.1	STRG.8019.1
SPLIT	C11PPCAC1000006687	STRG.8028.1	EEBFF20_DN8040_c1_g1_i1_loc1
SPLIT	C11PPCAC1000020133	MIX_DN21352_c0_g1_i11_loc6	WTNOVO_DN16508_c4_g3_i10_loc8
SPLIT	C11PPCAC1000019004	TRNY.17487	TRNY.17486
SPLIT	C11PPCAC1000009686	STRG.8084.1	TRNY.12100
SPLIT	C11PPCAC1000015780	MIX_DN12604_c0_g2_i1_loc1	MIX_DN41157_c0_g1_i1_loc1
SPLIT	C11PPCAC1000025581	TRNY.12177	TRNY.12178	MIX_DN32256_c0_g1_i1_loc1
SPLIT	C11PPCAC1000026477	MIX_DN19896_c2_g1_i1_loc1	TRNY.12223	TRNY.12225
SPLIT	C11PPCAC1000019899	MIX_DN15192_c0_g1_i4_loc1	TRNY.12233	TRNY.12234	TRNY.12232	TRNY.12236
SPLIT	C11PPCAC1000015889	TRNY.12242	TRNY.12241
SPLIT	C11PPCAC1000007252	STRG.8157.1	STRG.8156.1
SPLIT	C11PPCAC1000003376	STRG.8180.1	TRNY.12291
SPLIT	C11PPCAC1000017895	TRNY.12297	MIX_DN11987_c0_g1_i1_loc1
SPLIT	C11PPCAC1000001666	STRG.8300.1	STRG.8301.1	TRNY.18283
SPLIT	C11PPCAC1000006838	STRG.8317.1	TRNY.18316
SPLIT	C11PPCAC1000019185	TRNY.18317	TRNY.18318	EEBF11_DN20977_c0_g1_i1_loc1
SPLIT	C11PPCAC1000004116	MIX_DN15794_c0_g1_i4_loc1	MIX_DN15794_c0_g1_i1_loc1
SPLIT	C11PPCAC1000019727	STRG.8325.1	STRG.8326.1
SPLIT	C11PPCAC1000008191	STRG.8329.1	TRNY.18335
SPLIT	C11PPCAC1000000505	STRG.8343.1	EEBP0_DN11354_c0_g1_i1_loc1
SPLIT	C11PPCAC1000002307	EEBF11_DN14698_c2_g2_i2_loc13	MIX_DN19849_c0_g1_i5_loc15
SPLIT	C11PPCAC1000004730	TRNY.18437	TRNY.18438
SPLIT	C11PPCAC1000000022	STRG.8400.1	TRNY.18448
SPLIT	C11PPCAC1000008966	STRG.8445.1	MIX_DN19717_c0_g1_i1_loc1
SPLIT	C11PPCAC1000033459	STRG.9102.1	STRG.9103.1
SPLIT	C11PPCAC1000001913	EEBFF20_DN14408_c0_g4_i1_loc6	EEBFF20_DN14408_c0_g4_i10_loc10
SPLIT	C11PPCAC1000006321	STRG.9122.1	STRG.9121.1
SPLIT	C11PPCAC1000004278	STRG.9150.1	WTNOVO_DN9764_c1_g1_i1_loc3	WTNOVO_DN14779_c0_g1_i7_loc3
SPLIT	C11PPCAC1000001866	STRG.10043.2	STRG.10044.1
SPLIT	C11PPCAC1000000924	EEBF11_DN12529_c0_g1_i1_loc1	STRG.10052.1
SPLIT	C11PPCAC1000003069	STRG.10056.1	MIX_DN13216_c0_g2_i3_loc1
SPLIT	C11PPCAC1000006225	STRG.10072.1	MIX_DN21634_c5_g2_i2_loc1
SPLIT	C11PPCAC1000011801	TRNY.18770	TRNY.18771
SPLIT	C11PPCAC1000002295	STRG.10077.1	TRNY.18775
SPLIT	C11PPCAC1000009364	MIX_DN17041_c0_g2_i1_loc1	MIX_DN8273_c0_g2_i1_loc1
SPLIT	C11PPCAC1000006105	EEBFF20_DN2488_c0_g1_i1_loc1	TRNY.18782
SPLIT	C11PPCAC1000018395	TRNY.18832	MIX_DN745_c0_g2_i1_loc1
SPLIT	C11PPCAC1000003904	STRG.10124.1	STRG.10125.1
SPLIT	C11PPCAC1000011904	TRNY.18902	TRNY.18901
SPLIT	C11PPCAC1000006830	TRNY.18905	MIX_DN20173_c2_g1_i6_loc1
SPLIT	C11PPCAC1000005259	EEBF11_DN7639_c0_g4_i1_loc1	EEBF11_DN7639_c0_g5_i1_loc5	EEBF11_DN7639_c0_g2_i1_loc7	MIX_DN6699_c0_g1_i1_loc12
SPLIT	C11PPCAC1000022745	TRNY.18957	TRNY.18958
SPLIT	C11PPCAC1000015981	TRNY.18961	TRNY.18962
SPLIT	C11PPCAC1000018932	TRNY.18985	TRNY.18986
SPLIT	C11PPCAC1000013685	TRNY.19010	MIX_DN14500_c0_g3_i3_loc1
SPLIT	C11PPCAC1000021760	EEBP0_DN25118_c0_g1_i1_loc1	TRNY.19036
SPLIT	C11PPCAC1000004182	EEBF11_DN7617_c0_g2_i1_loc1	TRNY.19057
SPLIT	C11PPCAC1000025199	TRNY.19142	TRNY.19143
SPLIT	C11PPCAC1000000477	STRG.9709.1	EEBP0_DN14025_c2_g6_i2_loc1
SPLIT	C11PPCAC1000003753	EEBF11_DN12489_c0_g1_i6_loc1	MIX_DN13011_c0_g4_i1_loc1
SPLIT	C11PPCAC1000005379	STRG.9735.1	STRG.9734.2	MIX_DN20371_c7_g3_i6_loc1
SPLIT	C11PPCAC1000001260	STRG.9736.1	WTNOVO_DN12140_c0_g2_i1_loc1	MIX_DN17815_c0_g1_i8_loc1	STRG.9737.1
SPLIT	C11PPCAC1000003668	STRG.9740.1	STRG.9741.1	STRG.9742.1	EEBP0_DN13482_c0_g1_i1_loc3
SPLIT	C11PPCAC1000001486	STRG.9763.1	STRG.9762.1
SPLIT	C11PPCAC1000002260	STRG.9769.1	TRNY.19345	MIX_DN39334_c0_g1_i1_loc3
SPLIT	EEBFF20_DN18595_c0_g1_i1_loc1	TRNY.19351	TRNY.19350
SPLIT	C11PPCAC1000011601	STRG.12901.1	STRG.12900.1
SPLIT	C11PPCAC1000006741	MIX_DN20311_c6_g1_i1_loc3	EEBF11_DN10330_c0_g2_i1_loc1	EEBFF20_DN31244_c0_g1_i1_loc1
SPLIT	C11PPCAC1000000634	STRG.12918.1	STRG.12917.1
SPLIT	C11PPCAC1000008398	STRG.13053.1	EEBP0_DN6585_c0_g2_i1_loc1
SPLIT	C11PPCAC1000000413	STRG.13110.1	STRG.13111.1
SPLIT	C11PPCAC1000005535	MIX_DN21287_c4_g1_i1_loc1	EEBF11_DN10001_c0_g1_i2_loc1
SPLIT	C11PPCAC1000001581	STRG.13144.1	STRG.13146.1	STRG.13147.1
SPLIT	C11PPCAC1000005378	TRNY.19956	STRG.13454.1
SPLIT	C11PPCAC1000005232	STRG.13524.1	STRG.13525.8
SPLIT	C11PPCAC1000007608	EEBP0_DN12640_c0_g2_i1_loc1	STRG.13588.1
SPLIT	C11PPCAC1000016078	STRG.9800.1	STRG.9801.1	STRG.9802.1
SPLIT	C11PPCAC1000006114	MIX_DN11703_c0_g1_i1_loc1	MIX_DN14905_c0_g1_i1_loc1
SPLIT	C11PPCAC1000002066	TRNY.20246	STRG.9819.1
SPLIT	C11PPCAC1000000238	STRG.9844.2	STRG.9845.1
SPLIT	C11PPCAC1000014753	MIX_DN11572_c0_g1_i1_loc1	MIX_DN20060_c3_g2_i2_loc1	MIX_DN15022_c0_g1_i1_loc1
SPLIT	C11PPCAC1000004489	STRG.9887.2	TRNY.20339
SPLIT	C11PPCAC1000015108	STRG.9902.1	TRNY.20368
SPLIT	C11PPCAC1000006587	STRG.9906.1	MIX_DN20233_c1_g3_i2_loc1
SPLIT	C11PPCAC1000021742	EEBFF20_DN17978_c0_g1_i1_loc1	TRNY.20398
SPLIT	C11PPCAC1000009989	TRNY.20400	STRG.9911.1	TRNY.20402
SPLIT	C11PPCAC1000012427	STRG.9918.1	TRNY.20423
SPLIT	C11PPCAC1000001077	STRG.9938.1	WTNOVO_DN16310_c0_g2_i1_loc1	EEBFF20_DN14329_c0_g1_i1_loc1
SPLIT	C11PPCAC1000007143	MIX_DN16825_c0_g2_i1_loc1	WTNOVO_DN1247_c0_g1_i1_loc1
SPLIT	C11PPCAC1000011215	MIX_DN19296_c0_g3_i1_loc1	WTNOVO_DN11309_c0_g1_i1_loc1
SPLIT	C11PPCAC1000014683	STRG.9970.1	STRG.9971.1
SPLIT	C11PPCAC1000003333	STRG.9976.2	EEBP0_DN13548_c0_g1_i3_loc1	TRNY.20504
SPLIT	C11PPCAC1000003479	STRG.9978.1	STRG.9979.1
SPLIT	C11PPCAC1000002488	TRNY.20514	TRNY.20513
SPLIT	C11PPCAC1000001501	TRNY.20515	STRG.9985.1	STRG.9986.1
SPLIT	C11PPCAC1000006892	STRG.10002.3	STRG.10003.2
SPLIT	C11PPCAC1000001620	TRNY.20604	MIX_DN21620_c1_g10_i2_loc1
SPLIT	C11PPCAC1000001133	STRG.10279.1	STRG.10280.1	MIX_DN19827_c1_g2_i5_loc1
SPLIT	C11PPCAC1000012817	STRG.10310.1	EEBP0_DN21733_c0_g1_i1_loc1
SPLIT	C11PPCAC1000005951	TRNY.20658	STRG.10311.1
SPLIT	C11PPCAC1000005316	TRNY.20682	TRNY.20681
SPLIT	C11PPCAC1000007096	MIX_DN20045_c1_g1_i1_loc1	EEBFF20_DN13061_c0_g1_i1_loc1
SPLIT	C11PPCAC1000017794	STRG.10353.1	TRNY.20719
SPLIT	C11PPCAC1000020112	TRNY.20721	STRG.10354.1
SPLIT	C11PPCAC1000012265	STRG.10359.1	WTNOVO_DN13609_c0_g3_i1_loc1
SPLIT	C11PPCAC1000005646	WTNOVO_DN13609_c0_g1_i1_loc1	TRNY.20734
SPLIT	C11PPCAC1000007808	STRG.10386.1	TRNY.20780
SPLIT	C11PPCAC1000003227	STRG.10388.1	MIX_DN19785_c0_g1_i17_loc1
SPLIT	C11PPCAC1000017835	STRG.10442.1	WTNOVO_DN27900_c0_g1_i1_loc1
SPLIT	C11PPCAC1000021839	TRNY.20875	TRNY.20874
SPLIT	C11PPCAC1000005580	STRG.10452.1	STRG.10451.1
SPLIT	C11PPCAC1000001814	EEBP0_DN14481_c0_g2_i2_loc12	MIX_DN21543_c1_g3_i12_loc11
SPLIT	C11PPCAC1000022781	MIX_DN14984_c0_g1_i1_loc1	MIX_DN21769_c0_g1_i1_loc1
SPLIT	C11PPCAC1000018685	EEBF11_DN2827_c0_g1_i1_loc1	TRNY.20970	TRNY.20971
SPLIT	C11PPCAC1000003113	MIX_DN16619_c0_g1_i1_loc1	STRG.10508.1
SPLIT	C11PPCAC1000017478	TRNY.20982	TRNY.20981
SPLIT	EEBP0_DN12267_c0_g1_i1_loc1	WTNOVO_DN12943_c0_g1_i4_loc1	TRNY.21032
SPLIT	C11PPCAC1000014487	EEBFF20_DN10128_c0_g1_i1_loc1	EEBP0_DN7706_c0_g1_i1_loc1
SPLIT	C11PPCAC1000000046	STRG.10618.1	WTNOVO_DN14535_c1_g1_i2_loc1	TRNY.21085
SPLIT	C11PPCAC1000005429	TRNY.21096	TRNY.21097
SPLIT	C11PPCAC1000011018	STRG.10646.1	TRNY.21115
SPLIT	C11PPCAC1000000352	STRG.10677.3	EEBFF20_DN12920_c0_g2_i1_loc3
SPLIT	C11PPCAC1000007075	MIX_DN21412_c1_g5_i3_loc5	EEBF11_DN15448_c0_g6_i4_loc7
SPLIT	C11PPCAC1000007047	MIX_DN21412_c1_g5_i3_loc6	EEBP0_DN14227_c0_g6_i2_loc6
SPLIT	C11PPCAC1000005388	MIX_DN20218_c0_g11_i7_loc4	MIX_DN44828_c0_g1_i1_loc4
SPLIT	C11PPCAC1000012596	MIX_DN16998_c1_g2_i1_loc3	MIX_DN16998_c0_g1_i3_loc1	MIX_DN21141_c0_g1_i4_loc3
SPLIT	STRG.13573.3	C11PPCAC1000016939	STRG.13573.1
REPLACEMENT	C11PPCAC1000000102	STRG.3785.1
REPLACEMENT	C11PPCAC1000000113	STRG.13549.1
REPLACEMENT	C11PPCAC1000000147	STRG.8358.1
REPLACEMENT	C11PPCAC1000000191	STRG.6242.2
REPLACEMENT	C11PPCAC1000000255	MIX_DN20063_c0_g1_i43_loc1
REPLACEMENT	C11PPCAC1000000370	MIX_DN21421_c3_g3_i13_loc3
REPLACEMENT	C11PPCAC1000000399	TRNY.16827
REPLACEMENT	C11PPCAC1000000400	MIX_DN21217_c0_g1_i1_loc1
REPLACEMENT	STRG.12378.1	WTNOVO_DN14078_c0_g1_i3_loc1
REPLACEMENT	C11PPCAC1000000419	TRNY.2084
REPLACEMENT	C11PPCAC1000010108	TRNY.15070
REPLACEMENT	EEBF11_DN7245_c0_g1_i4_loc3	STRG.9078.1
REPLACEMENT	C11PPCAC1000000801	TRNY.15071
REPLACEMENT	C11PPCAC1000000868	STRG.8007.1
REPLACEMENT	C11PPCAC1000000901	STRG.6953.1
REPLACEMENT	C11PPCAC1000000944	STRG.5992.1
REPLACEMENT	C11PPCAC1000001019	STRG.1494.1
REPLACEMENT	C11PPCAC1000001111	STRG.9254.1
REPLACEMENT	C11PPCAC1000001323	C11PPCAC1000001323_mod
REPLACEMENT	C11PPCAC1000001518	STRG.2975.1
REPLACEMENT	EEBP0_DN20388_c0_g1_i1_loc1	MIX_DN16941_c0_g1_i4_loc1
REPLACEMENT	C11PPCAC1000001856	STRG.3252.1
REPLACEMENT	C11PPCAC1000001891	STRG.5717.2
REPLACEMENT	C11PPCAC1000001903	STRG.1966.1
REPLACEMENT	C11PPCAC1000002052	MIX_DN19830_c8_g3_i5_loc1
REPLACEMENT	C11PPCAC1000002102	STRG.11009.1
REPLACEMENT	C11PPCAC1000018057	pgp-11_homolog_jkfsdj
REPLACEMENT	C11PPCAC1000002146	WTNOVO_DN15994_c0_g1_i7_loc1
REPLACEMENT	EEBF11_DN22698_c0_g1_i1_loc1	MIX_DN2812_c0_g1_i2_loc1
REPLACEMENT	C11PPCAC1000002683	C11PPCAC1000002683_v2
REPLACEMENT	C11PPCAC1000002764	STRG.10950.2
REPLACEMENT	C11PPCAC1000002806	C11PPCAC1000002806_mod
REPLACEMENT	C11PPCAC1000002901	STRG.12417.1
REPLACEMENT	C11PPCAC1000003253	STRG.6936.1
REPLACEMENT	EEBP0_DN14359_c3_g2_i3_loc1	C11PPCAC1000003339_v2
REPLACEMENT	C11PPCAC1000003340	STRG.5828.1
REPLACEMENT	C11PPCAC1000021614	TRNY.8810
REPLACEMENT	C11PPCAC1000003395	TRNY.4714
REPLACEMENT	C11PPCAC1000003821	STRG.6313.1
REPLACEMENT	EEBFF20_DN8172_c1_g1_i1_loc1	STRG.6314.1
REPLACEMENT	C11PPCAC1000003464	MIX_DN19321_c0_g1_i13_loc1
REPLACEMENT	C11PPCAC1000003549	TRNY.15282
REPLACEMENT	C11PPCAC1000003583	TRNY.13804
REPLACEMENT	C11PPCAC1000003616	STRG.9161.1
REPLACEMENT	C11PPCAC1000003750	EEBFF20_DN11961_c1_g2_i1_loc1
REPLACEMENT	C11PPCAC1000003457	STRG.2601.1
REPLACEMENT	C11PPCAC1000003903	MIX_DN20504_c1_g3_i9_loc3
REPLACEMENT	C11PPCAC1000003929	C11PPCAC1000003929_mod
REPLACEMENT	C11PPCAC1000004047	C11PPCAC1000004047_mod
REPLACEMENT	C11PPCAC1000004174	C11PPCAC1000004174_mod
REPLACEMENT	C11PPCAC1000004333	C11PPCAC1000004333_mod
REPLACEMENT	C11PPCAC1000004457	C11PPCAC1000004457_mod
REPLACEMENT	C11PPCAC1000004686	STRG.12182.2
REPLACEMENT	C11PPCAC1000004754	MIX_DN12140_c0_g1_i2_loc1
REPLACEMENT	C11PPCAC1000004822	STRG.10736.1
REPLACEMENT	C11PPCAC1000004831	C11PPCAC1000004831_mod
REPLACEMENT	C11PPCAC1000004875	MIX_DN19991_c7_g2_i4_loc1
REPLACEMENT	C11PPCAC1000005083	C11PPCAC1000005083_mod
REPLACEMENT	C11PPCAC1000005156	EEBP0_DN13038_c0_g1_i2_loc1
REPLACEMENT	C11PPCAC1000005549	C11PPCAC1000005549_mod
REPLACEMENT	EEBF11_DN34556_c0_g1_i1_loc1	MIX_DN19830_c5_g1_i9_loc1
REPLACEMENT	C11PPCAC1000006368	C11PPCAC1000006368_mod
REPLACEMENT	C11PPCAC1000006660	C11PPCAC1000006660_mod
REPLACEMENT	C11PPCAC1000006747	C11PPCAC1000006747_mod
REPLACEMENT	C11PPCAC1000006752	C11PPCAC1000006752_mod
REPLACEMENT	C11PPCAC1000007060	TRNY.159
REPLACEMENT	C11PPCAC1000007084	C11PPCAC1000007084_mod
REPLACEMENT	C11PPCAC1000007191	TRNY.18597
REPLACEMENT	C11PPCAC1000007214	MIX_DN21652_c1_g1_i5_loc6
REPLACEMENT	C11PPCAC1000007294	C11PPCAC1000007294_mod
REPLACEMENT	C11PPCAC1000007312	C11PPCAC1000007312_mod
REPLACEMENT	C11PPCAC1000007403	C11PPCAC1000007403_mod
REPLACEMENT	C11PPCAC1000007593	C11PPCAC1000007593_mod
REPLACEMENT	C11PPCAC1000007677	TRNY.6643
REPLACEMENT	C11PPCAC1000007697	C11PPCAC1000007697_mod
REPLACEMENT	C11PPCAC1000007902	TRNY.15594
REPLACEMENT	C11PPCAC1000008132	MIX_DN21171_c0_g16_i1_loc1
REPLACEMENT	C11PPCAC1000008238	C11PPCAC1000008238_mod
REPLACEMENT	C11PPCAC1000008455	MIX_DN20089_c0_g1_i2_loc1
REPLACEMENT	C11PPCAC1000008549	C11PPCAC1000008549_mod
REPLACEMENT	C11PPCAC1000008826	C11PPCAC1000008826_mod
REPLACEMENT	C11PPCAC1000008843	C11PPCAC1000008843_mod
REPLACEMENT	C11PPCAC1000008955	C11PPCAC1000008955_mod
REPLACEMENT	C11PPCAC1000009019	TRNY.990
REPLACEMENT	C11PPCAC1000009120	EEBP0_DN10545_c0_g1_i1_loc1
REPLACEMENT	C11PPCAC1000009141	EEBP0_DN3237_c0_g1_i1_loc3
REPLACEMENT	C11PPCAC1000009174	C11PPCAC1000009174_mod
REPLACEMENT	C11PPCAC1000009406	C11PPCAC1000009406_mod
REPLACEMENT	C11PPCAC1000009545	C11PPCAC1000009545_mod
REPLACEMENT	C11PPCAC1000009601	STRG.7560.1
REPLACEMENT	C11PPCAC1000009618	WTNOVO_DN5262_c0_g2_i1_loc1
REPLACEMENT	C11PPCAC1000009653	C11PPCAC1000009653_mod
REPLACEMENT	C11PPCAC1000009694	C11PPCAC1000009694_mod
REPLACEMENT	C11PPCAC1000009950	STRG.8537.1
REPLACEMENT	C11PPCAC1000010061	C11PPCAC1000010061_mod
REPLACEMENT	C11PPCAC1000010563	STRG.6085.1
REPLACEMENT	C11PPCAC1000010711	C11PPCAC1000010711_mod
REPLACEMENT	C11PPCAC1000010755	C11PPCAC1000010755_mod
REPLACEMENT	C11PPCAC1000010756	TRNY.14593
REPLACEMENT	C11PPCAC1000010776	EEBFF20_DN14317_c5_g1_i2_loc3
REPLACEMENT	C11PPCAC1000010779	C11PPCAC1000010779_mod
REPLACEMENT	C11PPCAC1000010785	WTNOVO_DN10234_c0_g2_i1_loc3
REPLACEMENT	C11PPCAC1000010878	C11PPCAC1000010878_mod
REPLACEMENT	C11PPCAC1000010891	C11PPCAC1000010891_mod
REPLACEMENT	C11PPCAC1000011253	C11PPCAC1000011253_mod
REPLACEMENT	C11PPCAC1000011326	C11PPCAC1000011326_mod
REPLACEMENT	C11PPCAC1000011401	C11PPCAC1000011401_mod
REPLACEMENT	C11PPCAC1000011447	C11PPCAC1000011447_mod
REPLACEMENT	C11PPCAC1000011577	STRG.9901.1
REPLACEMENT	C11PPCAC1000011896	C11PPCAC1000011896_mod
REPLACEMENT	C11PPCAC1000011918	C11PPCAC1000011918_mod
REPLACEMENT	C11PPCAC1000011998	C11PPCAC1000011998_mod
REPLACEMENT	C11PPCAC1000012098	C11PPCAC1000012098_mod
REPLACEMENT	C11PPCAC1000012120	C11PPCAC1000012120_mod
REPLACEMENT	C11PPCAC1000012439	C11PPCAC1000012439_mod
REPLACEMENT	C11PPCAC1000012471	C11PPCAC1000012471_mod
REPLACEMENT	C11PPCAC1000012499	C11PPCAC1000012499_mod
REPLACEMENT	C11PPCAC1000012589	C11PPCAC1000012589_mod
REPLACEMENT	C11PPCAC1000012665	C11PPCAC1000012665_mod
REPLACEMENT	C11PPCAC1000013373	C11PPCAC1000013373_mod
REPLACEMENT	C11PPCAC1000013643	C11PPCAC1000013643_mod
REPLACEMENT	C11PPCAC1000013684	C11PPCAC1000013684_v2
REPLACEMENT	C11PPCAC1000013792	C11PPCAC1000013792_mod
REPLACEMENT	C11PPCAC1000013847	C11PPCAC1000013847_mod
REPLACEMENT	C11PPCAC1000013879	C11PPCAC1000013879_mod
REPLACEMENT	C11PPCAC1000014235	C11PPCAC1000014235_mod
REPLACEMENT	C11PPCAC1000014280	C11PPCAC1000014280_mod
REPLACEMENT	C11PPCAC1000014756	STRG.11001.1
REPLACEMENT	C11PPCAC1000014979	STRG.9281.1
REPLACEMENT	C11PPCAC1000014986	C11PPCAC1000014986_mod
REPLACEMENT	C11PPCAC1000015002	C11PPCAC1000015002_mod
REPLACEMENT	C11PPCAC1000015107	C11PPCAC1000015107_mod
REPLACEMENT	C11PPCAC1000015287	C11PPCAC1000015287_mod
REPLACEMENT	C11PPCAC1000015292	MIX_DN20070_c2_g1_i2_loc1
REPLACEMENT	C11PPCAC1000015476	STRG.881.1
REPLACEMENT	C11PPCAC1000015537	MIX_DN21239_c5_g1_i2_loc4
REPLACEMENT	C11PPCAC1000015640	STRG.10223.1
REPLACEMENT	C11PPCAC1000015664	C11PPCAC1000015664_mod
REPLACEMENT	C11PPCAC1000015677	TRNY.4829
REPLACEMENT	C11PPCAC1000015715	MIX_DN21239_c5_g1_i3_loc3
REPLACEMENT	C11PPCAC1000015926	WTNOVO_DN21323_c0_g1_i1_loc1
REPLACEMENT	C11PPCAC1000015930	C11PPCAC1000015930_mod
REPLACEMENT	C11PPCAC1000015968	C11PPCAC1000015968_mod
REPLACEMENT	C11PPCAC1000015984	EEBF11_DN15301_c0_g5_i6_loc3
REPLACEMENT	C11PPCAC1000016406	EEBF11_DN4093_c0_g1_i1_loc1
REPLACEMENT	C11PPCAC1000016416	MIX_DN21630_c4_g1_i2_loc3
REPLACEMENT	C11PPCAC1000016529	STRG.8162.1
REPLACEMENT	C11PPCAC1000016612	C11PPCAC1000016612_mod
REPLACEMENT	C11PPCAC1000016645	WTNOVO_DN4146_c0_g2_i1_loc1
REPLACEMENT	C11PPCAC1000016659	STRG.2224.1
REPLACEMENT	C11PPCAC1000016722	C11PPCAC1000016722_mod
REPLACEMENT	C11PPCAC1000016832	TRNY.17886
REPLACEMENT	C11PPCAC1000017154	C11PPCAC1000017154_mod
REPLACEMENT	C11PPCAC1000016834	MIX_DN15274_c0_g1_i1_loc3
REPLACEMENT	C11PPCAC1000017160	MIX_DN15274_c0_g1_i3_loc1
REPLACEMENT	C11PPCAC1000024869	C11PPCAC1000017445_v2
REPLACEMENT	C11PPCAC1000017504	MIX_DN20614_c0_g1_i1_loc3
REPLACEMENT	C11PPCAC1000017568	C11PPCAC1000017568_mod
REPLACEMENT	C11PPCAC1000017606	MIX_DN20614_c0_g1_i1_loc1
REPLACEMENT	C11PPCAC1000017827	MIX_DN20756_c6_g2_i1_loc1
REPLACEMENT	C11PPCAC1000017885	TRNY.14838
REPLACEMENT	C11PPCAC1000018003	STRG.2501.1
REPLACEMENT	C11PPCAC1000018030	C11PPCAC1000018030_mod
REPLACEMENT	C11PPCAC1000018464	C11PPCAC1000018464_v2
REPLACEMENT	C11PPCAC1000018472	C11PPCAC1000018472_mod
REPLACEMENT	C11PPCAC1000018655	TRNY.13476
REPLACEMENT	C11PPCAC1000018828	MIX_DN20314_c11_g7_i1_loc3
REPLACEMENT	C11PPCAC1000018863	TRNY.14363
REPLACEMENT	C11PPCAC1000018907	TRNY.15029
REPLACEMENT	C11PPCAC1000018965	MIX_DN6024_c0_g2_i1_loc3
REPLACEMENT	C11PPCAC1000019015	MIX_DN10140_c0_g2_i2_loc3
REPLACEMENT	C11PPCAC1000010583	MIX_DN20276_c5_g1_i1_loc4
REPLACEMENT	C11PPCAC1000019204	STRG.3668.1
REPLACEMENT	C11PPCAC1000019783	C11PPCAC1000019783_mod
REPLACEMENT	C11PPCAC1000030033	EEBFF20_DN11726_c0_g1_i1_loc1
REPLACEMENT	C11PPCAC1000019929	MIX_DN21023_c3_g3_i2_loc3
REPLACEMENT	C11PPCAC1000011011	EEBF11_DN15378_c1_g1_i1_loc3
REPLACEMENT	C11PPCAC1000026228	TRNY.13698
REPLACEMENT	C11PPCAC1000020316	C11PPCAC1000020316_mod
REPLACEMENT	C11PPCAC1000020510	C11PPCAC1000020510_mod
REPLACEMENT	C11PPCAC1000020517	C11PPCAC1000020517_mod
REPLACEMENT	C11PPCAC1000020592	C11PPCAC1000020592_mod
REPLACEMENT	C11PPCAC1000020714	C11PPCAC1000020714_mod
REPLACEMENT	C11PPCAC1000020794	C11PPCAC1000020794_mod
REPLACEMENT	C11PPCAC1000020820	WTNOVO_DN10532_c0_g2_i1_loc1
REPLACEMENT	C11PPCAC1000020828	TRNY.4752
REPLACEMENT	C11PPCAC1000021043	C11PPCAC1000021043_mod
REPLACEMENT	C11PPCAC1000021060	C11PPCAC1000021060_mod
REPLACEMENT	C11PPCAC1000021220	TRNY.5435
REPLACEMENT	C11PPCAC1000021362	MIX_DN9828_c0_g1_i1_loc1
REPLACEMENT	C11PPCAC1000021611	C11PPCAC1000021611_mod
REPLACEMENT	C11PPCAC1000032781	C11PPCAC1000021744_mod
REPLACEMENT	C11PPCAC1000021794	MIX_DN44149_c0_g1_i1_loc1
REPLACEMENT	C11PPCAC1000021841	MIX_DN5338_c0_g1_i1_loc1
REPLACEMENT	C11PPCAC1000021934	EEBF11_DN20603_c0_g1_i1_loc1
REPLACEMENT	C11PPCAC1000022218	C11PPCAC1000022218_mod
REPLACEMENT	C11PPCAC1000000763	TRNY.17139
REPLACEMENT	MIX_DN21427_c1_g1_i6_loc1	MIX_DN21427_c1_g1_i1_loc1
REPLACEMENT	C11PPCAC1000022362	TRNY.11072
REPLACEMENT	WTNOVO_DN32269_c0_g1_i1_loc1	MIX_DN10229_c0_g1_i2_loc1
REPLACEMENT	C11PPCAC1000022466	STRG.10156.1
REPLACEMENT	C11PPCAC1000022635	TRNY.15047
REPLACEMENT	C11PPCAC1000022972	C11PPCAC1000022972_mod
REPLACEMENT	C11PPCAC1000022983	C11PPCAC1000022983_mod
REPLACEMENT	C11PPCAC1000022990	C11PPCAC1000022990_mod
REPLACEMENT	C11PPCAC1000023268	C11PPCAC1000023268_mod
REPLACEMENT	C11PPCAC1000023413	C11PPCAC1000023413_mod
REPLACEMENT	C11PPCAC1000023833	C11PPCAC1000023833_mod
REPLACEMENT	STRG.1192.1	EEBP0_DN14531_c0_g1_i2_loc1
REPLACEMENT	C11PPCAC1000024115	MIX_DN20790_c1_g3_i1_loc3
REPLACEMENT	C11PPCAC1000024123	TRNY.14432
REPLACEMENT	C11PPCAC1000024154	C11PPCAC1000024154_mod
REPLACEMENT	C11PPCAC1000024166	C11PPCAC1000024166_mod
REPLACEMENT	C11PPCAC1000024422	C11PPCAC1000024422_mod
REPLACEMENT	C11PPCAC1000024447	C11PPCAC1000024447_mod
REPLACEMENT	C11PPCAC1000024520	C11PPCAC1000024520_mod
REPLACEMENT	C11PPCAC1000024555	C11PPCAC1000024555_mod
REPLACEMENT	C11PPCAC1000024562	C11PPCAC1000024562_mod
REPLACEMENT	C11PPCAC1000024766	C11PPCAC1000024766_mod
REPLACEMENT	C11PPCAC1000024954	C11PPCAC1000024954_mod
REPLACEMENT	C11PPCAC1000024980	C11PPCAC1000024980_mod
REPLACEMENT	C11PPCAC1000025086	C11PPCAC1000025086_mod
REPLACEMENT	C11PPCAC1000025285	C11PPCAC1000025285_mod
REPLACEMENT	C11PPCAC1000025355	MIX_DN23758_c0_g1_i1_loc1
REPLACEMENT	C11PPCAC1000025399	C11PPCAC1000025399_mod
REPLACEMENT	C11PPCAC1000002680	EEBF11_DN15480_c2_g2_i2_loc3
REPLACEMENT	EEBFF20_DN14303_c2_g1_i2_loc1	STRG.10871.1
REPLACEMENT	C11PPCAC1000025574	C11PPCAC1000025574_mod
REPLACEMENT	C11PPCAC1000025583	C11PPCAC1000025583_mod
REPLACEMENT	EEBFF20_DN12286_c0_g1_i1_loc3	EEBF11_DN26225_c0_g1_i1_loc3
REPLACEMENT	TRNY.14279	MIX_DN3805_c0_g1_i1_loc1
REPLACEMENT	C11PPCAC1000025636	C11PPCAC1000025636_mod
REPLACEMENT	C11PPCAC1000025649	MIX_DN22554_c0_g1_i1_loc3
REPLACEMENT	C11PPCAC1000025705	WTNOVO_DN8769_c0_g1_i1_loc3
REPLACEMENT	C11PPCAC1000025773	C11PPCAC1000025773_mod
REPLACEMENT	C11PPCAC1000018022	STRG.8981.1
REPLACEMENT	C11PPCAC1000025792	TRNY.2008
REPLACEMENT	C11PPCAC1000025810	MIX_DN10596_c1_g1_i1_loc1
REPLACEMENT	C11PPCAC1000025815	C11PPCAC1000025815_mod
REPLACEMENT	C11PPCAC1000025868	C11PPCAC1000025868_mod
REPLACEMENT	C11PPCAC1000025916	TRNY.20954
REPLACEMENT	C11PPCAC1000026268	MIX_DN13736_c0_g2_i1_loc3
REPLACEMENT	C11PPCAC1000026352	C11PPCAC1000026352_mod
REPLACEMENT	C11PPCAC1000026409	C11PPCAC1000026409_mod
REPLACEMENT	C11PPCAC1000026448	STRG.8563.1
REPLACEMENT	C11PPCAC1000026728	C11PPCAC1000026728_mod
REPLACEMENT	C11PPCAC1000026763	C11PPCAC1000026763_mod
REPLACEMENT	C11PPCAC1000026902	C11PPCAC1000026902_mod
REPLACEMENT	C11PPCAC1000026943	MIX_DN10357_c0_g1_i1_loc3
REPLACEMENT	C11PPCAC1000026985	MIX_DN35824_c0_g1_i1_loc1
REPLACEMENT	C11PPCAC1000027100	STRG.1474.1
REPLACEMENT	C11PPCAC1000027173	MIX_DN21362_c2_g1_i3_loc4
REPLACEMENT	C11PPCAC1000027179	C11PPCAC1000027179_mod
REPLACEMENT	C11PPCAC1000027232	C11PPCAC1000027232_mod
REPLACEMENT	C11PPCAC1000027534	C11PPCAC1000027534_mod
REPLACEMENT	C11PPCAC1000027571	EEBF11_DN16020_c0_g1_i1_loc1
REPLACEMENT	C11PPCAC1000027635	WTNOVO_DN33660_c0_g1_i1_loc1
REPLACEMENT	C11PPCAC1000027661	C11PPCAC1000027661_mod
REPLACEMENT	C11PPCAC1000027672	C11PPCAC1000027672_mod
REPLACEMENT	C11PPCAC1000027697	C11PPCAC1000027697_mod
REPLACEMENT	TRNY.15109	TRNY.15109_mod
REPLACEMENT	C11PPCAC1000027699	TRNY.15575
REPLACEMENT	C11PPCAC1000027739	C11PPCAC1000027739_mod
REPLACEMENT	C11PPCAC1000027789	C11PPCAC1000027789_mod
REPLACEMENT	C11PPCAC1000027925	C11PPCAC1000027925_mod
REPLACEMENT	C11PPCAC1000028126	C11PPCAC1000028126_mod
REPLACEMENT	C11PPCAC1000028422	C11PPCAC1000028422_mod
REPLACEMENT	C11PPCAC1000028426	C11PPCAC1000028426_mod
REPLACEMENT	C11PPCAC1000028466	C11PPCAC1000028466_mod
REPLACEMENT	C11PPCAC1000028470	TRNY.13495
REPLACEMENT	C11PPCAC1000028550	C11PPCAC1000028550_mod
REPLACEMENT	C11PPCAC1000028605	C11PPCAC1000028605_mod
REPLACEMENT	C11PPCAC1000028773	C11PPCAC1000028773_mod
REPLACEMENT	C11PPCAC1000028852	C11PPCAC1000028852_mod
REPLACEMENT	C11PPCAC1000028877	C11PPCAC1000028877_mod
REPLACEMENT	C11PPCAC1000028887	C11PPCAC1000028887_mod
REPLACEMENT	C11PPCAC1000028961	TRNY.13325
REPLACEMENT	C11PPCAC1000028990	C11PPCAC1000028990_mod
REPLACEMENT	C11PPCAC1000029017	C11PPCAC1000029017_mod
REPLACEMENT	C11PPCAC1000029073	C11PPCAC1000029073_mod
REPLACEMENT	C11PPCAC1000029078	C11PPCAC1000029078_mod
REPLACEMENT	C11PPCAC1000029105	C11PPCAC1000029105_mod
REPLACEMENT	C11PPCAC1000029228	C11PPCAC1000029228_mod
REPLACEMENT	C11PPCAC1000029236	C11PPCAC1000029236_mod
REPLACEMENT	C11PPCAC1000029338	C11PPCAC1000029338_mod
REPLACEMENT	C11PPCAC1000029359	C11PPCAC1000029359_mod
REPLACEMENT	C11PPCAC1000029463	C11PPCAC1000029463_mod
REPLACEMENT	C11PPCAC1000029483	C11PPCAC1000029483_mod
REPLACEMENT	C11PPCAC1000029605	C11PPCAC1000029605_mod
REPLACEMENT	C11PPCAC1000029645	C11PPCAC1000029645_mod
REPLACEMENT	C11PPCAC1000029656	C11PPCAC1000029656_mod
REPLACEMENT	C11PPCAC1000029746	C11PPCAC1000029746_mod
REPLACEMENT	C11PPCAC1000029775	C11PPCAC1000029775_mod
REPLACEMENT	C11PPCAC1000029828	C11PPCAC1000029828_mod
REPLACEMENT	C11PPCAC1000030048	C11PPCAC1000030048_mod
REPLACEMENT	C11PPCAC1000030057	C11PPCAC1000030057_mod
REPLACEMENT	C11PPCAC1000030204	C11PPCAC1000030204_mod
REPLACEMENT	C11PPCAC1000030252	C11PPCAC1000030252_mod
REPLACEMENT	C11PPCAC1000030288	C11PPCAC1000030288_mod
REPLACEMENT	C11PPCAC1000030508	MIX_DN28611_c0_g1_i1_loc1
REPLACEMENT	C11PPCAC1000030567	EEBF11_DN17380_c0_g1_i1_loc3
REPLACEMENT	C11PPCAC1000030614	TRNY.14866
REPLACEMENT	C11PPCAC1000030619	C11PPCAC1000030619_mod
REPLACEMENT	C11PPCAC1000030620	MIX_DN21329_c0_g4_i1_loc5
REPLACEMENT	C11PPCAC1000030624	TRNY.14207
REPLACEMENT	C11PPCAC1000030702	MIX_DN12713_c0_g1_i1_loc3
REPLACEMENT	C11PPCAC1000030727	C11PPCAC1000030727_mod
REPLACEMENT	C11PPCAC1000030860	C11PPCAC1000030860_mod
REPLACEMENT	C11PPCAC1000031133	C11PPCAC1000031133_mod
REPLACEMENT	C11PPCAC1000031148	MIX_DN27945_c0_g1_i1_loc1
REPLACEMENT	C11PPCAC1000031290	MIX_DN21357_c2_g15_i1_loc1
REPLACEMENT	C11PPCAC1000031446	C11PPCAC1000031446_mod
REPLACEMENT	C11PPCAC1000031451	C11PPCAC1000031451_mod
REPLACEMENT	C11PPCAC1000031507	MIX_DN21443_c4_g11_i1_loc4
REPLACEMENT	C11PPCAC1000031551	C11PPCAC1000031551_mod
REPLACEMENT	C11PPCAC1000002848	STRG.11614.2
REPLACEMENT	C11PPCAC1000031649	C11PPCAC1000031649_mod
REPLACEMENT	C11PPCAC1000031786	C11PPCAC1000031786_mod
REPLACEMENT	C11PPCAC1000031968	C11PPCAC1000031968_mod
REPLACEMENT	C11PPCAC1000032138	C11PPCAC1000032138_mod
REPLACEMENT	C11PPCAC1000032193	TRNY.618
REPLACEMENT	C11PPCAC1000032252	C11PPCAC1000032252_mod
REPLACEMENT	C11PPCAC1000032262	C11PPCAC1000032262_mod
REPLACEMENT	C11PPCAC1000032527	C11PPCAC1000032527_mod
REPLACEMENT	C11PPCAC1000032578	TRNY.17230
REPLACEMENT	C11PPCAC1000032604	C11PPCAC1000032604_mod
REPLACEMENT	C11PPCAC1000032624	C11PPCAC1000032624_mod
REPLACEMENT	C11PPCAC1000032676	C11PPCAC1000032676_mod
REPLACEMENT	C11PPCAC1000032678	STRG.4737.1
REPLACEMENT	C11PPCAC1000032712	C11PPCAC1000032712_mod
REPLACEMENT	C11PPCAC1000032748	C11PPCAC1000032748_mod
REPLACEMENT	C11PPCAC1000032851	C11PPCAC1000032851_mod
REPLACEMENT	C11PPCAC1000033079	C11PPCAC1000033079_mod
REPLACEMENT	C11PPCAC1000033421	C11PPCAC1000033421_mod
REPLACEMENT	C11PPCAC1000009505	STRG.11135.1
REPLACEMENT	C11PPCAC1000033645	C11PPCAC1000033645_mod
REPLACEMENT	C11PPCAC1000033688	C11PPCAC1000033688_mod
REPLACEMENT	C11PPCAC1000034032	EEBFF20_DN14466_c1_g1_i2_loc4
REPLACEMENT	C11PPCAC1000034138	C11PPCAC1000034138_mod
REPLACEMENT	C11PPCAC1000034325	C11PPCAC1000034325_mod
REPLACEMENT	C11PPCAC1000034591	C11PPCAC1000034591_mod
REPLACEMENT	C11PPCAC1000034849	TRNY.12698
REPLACEMENT	C11PPCAC1000034883	MIX_DN21818_c0_g1_i1_loc1
REPLACEMENT	C11PPCAC1000034928	C11PPCAC1000034928_mod
REPLACEMENT	C11PPCAC1000034944	C11PPCAC1000034944_mod
REPLACEMENT	C11PPCAC1000035320	C11PPCAC1000035320_mod
REPLACEMENT	C11PPCAC1000001946	EEBP0_DN8251_c0_g3_i1_loc1
REPLACEMENT	EEBF11_DN10686_c0_g2_i4_loc3	EEBF11_DN10686_c0_g2_i4_loc3_mod
REPLACEMENT	EEBF11_DN11810_c0_g1_i2_loc3	EEBF11_DN11810_c0_g1_i2_loc3_mod
REPLACEMENT	EEBF11_DN15099_c0_g4_i14_loc1	EEBF11_DN15099_c0_g4_i14_loc1_mod
REPLACEMENT	EEBF11_DN15371_c3_g16_i7_loc3	EEBF11_DN15371_c3_g16_i7_loc3_mod
REPLACEMENT	EEBF11_DN15562_c2_g1_i11_loc3	EEBF11_DN15562_c2_g1_i11_loc3_mod
REPLACEMENT	EEBF11_DN15564_c0_g1_i2_loc3	EEBP0_DN14400_c0_g1_i5_loc3
REPLACEMENT	EEBF11_DN16110_c0_g1_i1_loc3	TRNY.14625
REPLACEMENT	EEBFF20_DN10958_c0_g1_i2_loc3	MIX_DN17484_c0_g2_i1_loc3
REPLACEMENT	EEBP0_DN13042_c0_g1_i2_loc3	EEBP0_DN13042_c0_g1_i2_loc3_mod
REPLACEMENT	MIX_DN12804_c1_g1_i1_loc3	MIX_DN12804_c1_g1_i1_loc3_mod
REPLACEMENT	MIX_DN17513_c0_g1_i3_loc3	MIX_DN17513_c0_g1_i3_loc3_mod
REPLACEMENT	MIX_DN18191_c0_g2_i1_loc1	MIX_DN18191_c0_g2_i1_loc1_mod
REPLACEMENT	MIX_DN18818_c0_g1_i3_loc3	MIX_DN18818_c0_g1_i3_loc3_mod
REPLACEMENT	MIX_DN19622_c4_g2_i9_loc1	STRG.7748.1
REPLACEMENT	MIX_DN20141_c0_g1_i8_loc3	MIX_DN20141_c0_g1_i8_loc3_mod
REPLACEMENT	MIX_DN21380_c6_g1_i12_loc3	MIX_DN21380_c6_g1_i12_loc3_mod
REPLACEMENT	MIX_DN21511_c1_g5_i2_loc1	EEBFF20_DN27600_c0_g1_i1_loc1
REPLACEMENT	MIX_DN30646_c0_g1_i1_loc1	MIX_DN30646_c0_g1_i1_loc1_mod
REPLACEMENT	MIX_DN9596_c0_g1_i1_loc3	MIX_DN9596_c0_g1_i1_loc3_v2
REPLACEMENT	STRG.10030.1	WTNOVO_DN16212_c2_g1_i3_loc1
REPLACEMENT	STRG.10068.1	TRNY.18747
REPLACEMENT	C11PPCAC1000002034	EEBF11_DN15567_c2_g3_i2_loc1
REPLACEMENT	STRG.10088.1	STRG.10088.1_mod
REPLACEMENT	C11PPCAC1000005867	TRNY.18789
REPLACEMENT	STRG.10094.1	STRG.10094.1_mod
REPLACEMENT	STRG.10102.1	TRNY.18820
REPLACEMENT	STRG.10104.1	STRG.10104.1_mod
REPLACEMENT	STRG.10110.1	TRNY.18849
REPLACEMENT	STRG.10143.1	STRG.10143.1_mod
REPLACEMENT	STRG.10147.3	TRNY.18917
REPLACEMENT	STRG.10163.2	TRNY.18946
REPLACEMENT	STRG.10188.2	EEBF11_DN4467_c0_g1_i1_loc1
REPLACEMENT	STRG.10191.1	STRG.10191.1_mod
REPLACEMENT	STRG.10194.2	STRG.10194.2_mod
REPLACEMENT	STRG.10197.1	STRG.10197.1_mod
REPLACEMENT	STRG.10201.1	STRG.10201.1_mod
REPLACEMENT	STRG.10207.1	STRG.10207.1_mod
REPLACEMENT	STRG.1021.1	STRG.1021.1_mod
REPLACEMENT	STRG.10224.1	STRG.10224.1_mod
REPLACEMENT	STRG.10238.1	STRG.10238.1_mod
REPLACEMENT	STRG.10290.1	STRG.10290.1_mod
REPLACEMENT	STRG.10383.1	STRG.10383.1_mod
REPLACEMENT	STRG.1039.1	STRG.1039.1_mod
REPLACEMENT	STRG.10465.3	TRNY.20912
REPLACEMENT	EEBP0_DN9484_c0_g2_i1_loc4	STRG.10483.1_v2
REPLACEMENT	STRG.10489.1	STRG.10489.1_mod
REPLACEMENT	STRG.10528.1	STRG.10528.1_mod
REPLACEMENT	STRG.10528.2	STRG.10528.2_mod
REPLACEMENT	STRG.10581.1	STRG.10581.1_mod
REPLACEMENT	STRG.10671.1	STRG.10671.1_mod
REPLACEMENT	STRG.10683.2	TRNY.21195
REPLACEMENT	STRG.10685.1	STRG.10685.1_mod
REPLACEMENT	EEBF11_DN15124_c0_g1_i3_loc3	EEBP0_DN12919_c0_g1_i1_loc1
REPLACEMENT	STRG.10745.1	STRG.10745.1_mod
REPLACEMENT	STRG.10853.1	TRNY.12596
REPLACEMENT	STRG.10898.1	STRG.10898.1_mod
REPLACEMENT	STRG.10913.1	STRG.10913.1_mod
REPLACEMENT	STRG.10919.1	STRG.10919.1_mod
REPLACEMENT	STRG.10931.1	STRG.10931.1_mod
REPLACEMENT	STRG.10951.1	STRG.10951.1_mod
REPLACEMENT	STRG.10957.1	STRG.10957.1_mod
REPLACEMENT	STRG.10969.1	STRG.10969.1_mod
REPLACEMENT	STRG.11044.1	STRG.11044.1_mod
REPLACEMENT	STRG.11051.1	STRG.11051.1_mod
REPLACEMENT	STRG.1106.1	STRG.1106.1_mod
REPLACEMENT	STRG.11065.1	STRG.11065.1_mod
REPLACEMENT	STRG.11076.2	STRG.11076.2_mod
REPLACEMENT	STRG.11079.1	STRG.11079.1_mod
REPLACEMENT	STRG.11088.2	STRG.11088.2_mod
REPLACEMENT	STRG.11098.1	STRG.11098.1_mod
REPLACEMENT	C11PPCAC1000025940	EEBF11_DN1972_c0_g1_i1_loc1
REPLACEMENT	STRG.11106.1	STRG.11106.1_mod
REPLACEMENT	STRG.11115.4	STRG.11115.4_mod
REPLACEMENT	STRG.11132.3	STRG.11132.1
REPLACEMENT	STRG.11134.1	STRG.11134.1_mod
REPLACEMENT	STRG.11150.1	STRG.11150.1_mod
REPLACEMENT	STRG.11159.1	STRG.11159.1_mod
REPLACEMENT	STRG.11161.1	STRG.11161.1_mod
REPLACEMENT	EEBP0_DN8087_c0_g2_i1_loc3	MIX_DN20785_c0_g1_i1_loc1
REPLACEMENT	STRG.11188.1	STRG.11188.1_mod
REPLACEMENT	C11PPCAC1000016095	TRNY.15490
REPLACEMENT	STRG.11205.1	STRG.11205.1_mod
REPLACEMENT	STRG.11234.1	EEBFF20_DN12490_c0_g1_i5_loc1
REPLACEMENT	STRG.11249.1	STRG.11249.1_mod
REPLACEMENT	STRG.11260.1	STRG.11260.1_mod
REPLACEMENT	STRG.11264.1	MIX_DN20876_c0_g1_i18_loc1
REPLACEMENT	STRG.11281.1	STRG.11281.1_mod
REPLACEMENT	STRG.11304.1	STRG.11304.2
REPLACEMENT	STRG.11307.1	TRNY.15639
REPLACEMENT	STRG.11338.1	STRG.11338.1_mod
REPLACEMENT	STRG.11353.1	STRG.11353.1_mod
REPLACEMENT	STRG.11386.1	STRG.11386.1_mod
REPLACEMENT	STRG.11386.2	TRNY.15734
REPLACEMENT	STRG.11401.2	STRG.11401.2_mod
REPLACEMENT	STRG.11439.2	STRG.11439.1
REPLACEMENT	STRG.11439.3	STRG.11439.4
REPLACEMENT	STRG.11443.1	MIX_DN17487_c0_g1_i3_loc1
REPLACEMENT	STRG.11447.2	MIX_DN19686_c2_g1_i3_loc1
REPLACEMENT	STRG.1145.1	STRG.1145.1_mod
REPLACEMENT	STRG.11468.2	EEBF11_DN6457_c0_g2_i1_loc3
REPLACEMENT	STRG.11495.1	STRG.11495.1_mod
REPLACEMENT	STRG.11533.3	EEBF11_DN6911_c0_g1_i1_loc1
REPLACEMENT	STRG.11536.1	EEBF11_DN1948_c0_g1_i1_loc1
REPLACEMENT	STRG.11553.2	STRG.11553.2_mod
REPLACEMENT	STRG.11558.1	MIX_DN19173_c0_g1_i1_loc1
REPLACEMENT	STRG.11568.1	STRG.11568.1_mod
REPLACEMENT	STRG.11574.1	STRG.11574.1_mod
REPLACEMENT	STRG.1158.1	STRG.1158.1_mod
REPLACEMENT	STRG.11591.1	STRG.11591.1_mod
REPLACEMENT	STRG.11598.1	STRG.11598.1_mod
REPLACEMENT	STRG.11600.4	STRG.11600.4_mod
REPLACEMENT	STRG.11601.1	STRG.11601.1_mod
REPLACEMENT	STRG.1160.2	STRG.1160.2_mod
REPLACEMENT	STRG.11611.3	STRG.11611.3_mod
REPLACEMENT	STRG.11621.1	STRG.11621.1_mod
REPLACEMENT	STRG.11630.2	STRG.11630.2_mod
REPLACEMENT	STRG.11640.1	STRG.11640.1_mod
REPLACEMENT	STRG.11653.1	STRG.11653.1_mod
REPLACEMENT	STRG.11669.1	STRG.11669.1_mod
REPLACEMENT	STRG.11707.1	STRG.11707.1_mod
REPLACEMENT	STRG.11723.1	STRG.11723.1_mod
REPLACEMENT	STRG.1174.1	STRG.1174.1_mod
REPLACEMENT	STRG.11751.3	STRG.11751.3_mod
REPLACEMENT	STRG.11754.1	STRG.11754.1_mod
REPLACEMENT	STRG.11763.3	STRG.11763.3_mod
REPLACEMENT	STRG.11765.1	STRG.11765.1_mod
REPLACEMENT	STRG.11780.1	STRG.11780.1_mod
REPLACEMENT	STRG.11804.1	STRG.11804.1_mod
REPLACEMENT	STRG.11813.2	STRG.11813.2_mod
REPLACEMENT	STRG.11815.1	STRG.11815.1_mod
REPLACEMENT	STRG.11836.4	STRG.11836.4_mod
REPLACEMENT	STRG.11840.2	STRG.11840.2_mod
REPLACEMENT	STRG.11854.2	STRG.11854.2_mod
REPLACEMENT	STRG.11856.1	STRG.11856.1_mod
REPLACEMENT	STRG.11867.1	STRG.11867.1_mod
REPLACEMENT	STRG.11876.1	STRG.11876.1_mod
REPLACEMENT	STRG.11900.2	STRG.11900.2_mod
REPLACEMENT	STRG.11913.1	STRG.11913.1_mod
REPLACEMENT	STRG.11961.1	STRG.11961.1_mod
REPLACEMENT	STRG.11986.1	STRG.11986.1_mod
REPLACEMENT	STRG.12016.1	STRG.12016.1_mod
REPLACEMENT	STRG.12017.1	STRG.12017.1_mod
REPLACEMENT	STRG.12018.1	STRG.12018.1_mod
REPLACEMENT	STRG.1204.2	STRG.1204.2_mod
REPLACEMENT	STRG.1209.1	STRG.1209.1_mod
REPLACEMENT	STRG.12098.3	WTNOVO_DN16280_c0_g2_i6_loc1
REPLACEMENT	STRG.12098.4	EEBFF20_DN14202_c0_g1_i12_loc3
REPLACEMENT	STRG.12099.1	STRG.12099.1_mod
REPLACEMENT	STRG.12100.1	STRG.12100.1_mod
REPLACEMENT	STRG.12115.1	STRG.12115.1_mod
REPLACEMENT	STRG.12127.5	STRG.12127.5_mod
REPLACEMENT	STRG.12137.1	STRG.12137.1_mod
REPLACEMENT	STRG.12149.2	STRG.12149.2_mod
REPLACEMENT	STRG.12158.1	STRG.12158.1_mod
REPLACEMENT	STRG.12170.1	STRG.12170.1_mod
REPLACEMENT	STRG.12201.1	STRG.12201.1_mod
REPLACEMENT	STRG.12203.2	STRG.12203.2_mod
REPLACEMENT	STRG.12208.1	STRG.12208.1_mod
REPLACEMENT	STRG.12241.1	STRG.12241.1_mod
REPLACEMENT	STRG.12291.1	STRG.12291.1_mod
REPLACEMENT	STRG.12304.1	STRG.12304.1_mod
REPLACEMENT	STRG.1232.1	STRG.1232.1_mod
REPLACEMENT	STRG.12373.1	STRG.12373.1_mod
REPLACEMENT	STRG.12388.3	STRG.12388.3_mod
REPLACEMENT	STRG.12393.1	STRG.12393.1_mod
REPLACEMENT	STRG.12451.1	STRG.12451.1_mod
REPLACEMENT	STRG.12456.1	STRG.12456.1_mod
REPLACEMENT	STRG.12470.1	STRG.12470.1_mod
REPLACEMENT	STRG.12477.1	STRG.12477.1_mod
REPLACEMENT	STRG.12479.1	STRG.12479.1_mod
REPLACEMENT	STRG.12483.1	STRG.12483.1_mod
REPLACEMENT	STRG.12522.1	STRG.12522.1_mod
REPLACEMENT	STRG.12522.2	STRG.12522.2_mod
REPLACEMENT	STRG.12527.1	STRG.12527.1_mod
REPLACEMENT	STRG.12559.2	STRG.12559.2_mod
REPLACEMENT	STRG.12568.1	STRG.12568.1_mod
REPLACEMENT	STRG.12582.4	STRG.12582.4_mod
REPLACEMENT	STRG.12627.1	STRG.12627.1_mod
REPLACEMENT	STRG.12627.5	STRG.12627.5_mod
REPLACEMENT	STRG.12656.2	STRG.12656.2_mod
REPLACEMENT	STRG.12660.1	STRG.12660.1_mod
REPLACEMENT	STRG.12663.3	STRG.12663.3_mod
REPLACEMENT	STRG.12675.1	STRG.12675.1_mod
REPLACEMENT	STRG.1268.2	STRG.1268.2_mod
REPLACEMENT	STRG.12726.2	STRG.12726.2_mod
REPLACEMENT	STRG.12726.3	STRG.12726.3_mod
REPLACEMENT	STRG.12734.1	STRG.12734.1_mod
REPLACEMENT	STRG.12762.1	STRG.12762.1_mod
REPLACEMENT	STRG.12788.1	STRG.12788.1_mod
REPLACEMENT	STRG.12795.1	STRG.12795.1_mod
REPLACEMENT	STRG.12801.1	MIX_DN16364_c1_g3_i1_loc1
REPLACEMENT	STRG.12871.1	STRG.12871.1_mod
REPLACEMENT	STRG.12874.1	STRG.12874.1_mod
REPLACEMENT	STRG.12885.1	STRG.12885.1_mod
REPLACEMENT	STRG.1290.1	STRG.1290.1_mod
REPLACEMENT	STRG.12902.1	STRG.12902.1_mod
REPLACEMENT	STRG.129.1	EEBFF20_DN13029_c0_g1_i2_loc1
REPLACEMENT	STRG.12910.1	STRG.12910.1_mod
REPLACEMENT	STRG.12939.1	STRG.12939.1_mod
REPLACEMENT	STRG.12952.2		STRG.12952.2_mod
REPLACEMENT	STRG.13000.1	STRG.13000.1_mod
REPLACEMENT	STRG.13002.1	STRG.13002.1_mod
REPLACEMENT	STRG.13007.1	STRG.13007.1_mod
REPLACEMENT	STRG.13007.3	STRG.13007.3_mod
REPLACEMENT	STRG.13010.1	STRG.13010.1_mod
REPLACEMENT	STRG.13017.1	STRG.13017.1_mod
REPLACEMENT	STRG.13026.3	STRG.13026.3_mod
REPLACEMENT	STRG.13082.2	STRG.13082.2_mod
REPLACEMENT	STRG.13119.1	STRG.13119.1_mod
REPLACEMENT	STRG.13122.1	STRG.13122.1_mod
REPLACEMENT	STRG.13135.3	STRG.13135.3_mod
REPLACEMENT	STRG.13137.1	STRG.13137.1_mod
REPLACEMENT	STRG.13168.1	STRG.13168.1_mod
REPLACEMENT	STRG.13169.1	STRG.13169.1_mod
REPLACEMENT	STRG.13173.1	STRG.13173.1_mod
REPLACEMENT	STRG.13180.1	STRG.13180.1_mod
REPLACEMENT	STRG.13191.1	STRG.13191.1_mod
REPLACEMENT	STRG.13192.1	STRG.13192.1_mod
REPLACEMENT	STRG.13193.2	STRG.13193.2_mod
REPLACEMENT	STRG.13200.1	STRG.13200.1_mod
REPLACEMENT	STRG.13212.1	STRG.13212.1_mod
REPLACEMENT	STRG.13212.2	STRG.13212.2_mod
REPLACEMENT	STRG.13223.1	STRG.13223.1_mod
REPLACEMENT	STRG.13231.1	STRG.13231.1_mod
REPLACEMENT	STRG.13232.3	STRG.13232.3_mod
REPLACEMENT	STRG.13271.1	STRG.13271.1_mod
REPLACEMENT	STRG.13287.1	STRG.13287.1_mod
REPLACEMENT	STRG.13287.2	STRG.13287.2_mod
REPLACEMENT	STRG.13304.2	STRG.13304.2_mod
REPLACEMENT	STRG.1331.1	STRG.1331.1_mod
REPLACEMENT	STRG.13320.2	STRG.13320.2_mod
REPLACEMENT	STRG.13343.3	STRG.13343.3_mod
REPLACEMENT	STRG.13356.1	STRG.13356.1_mod
REPLACEMENT	STRG.13359.3	STRG.13359.3_mod
REPLACEMENT	STRG.13365.5	STRG.13365.5_mod
REPLACEMENT	STRG.13379.3	STRG.13379.3_mod
REPLACEMENT	STRG.13391.1	STRG.13391.1_mod
REPLACEMENT	STRG.13399.1	STRG.13399.1_mod
REPLACEMENT	STRG.13408.1	STRG.13408.1_mod
REPLACEMENT	STRG.13426.2	STRG.13426.2_mod
REPLACEMENT	STRG.13428.1	STRG.13428.1_mod
REPLACEMENT	STRG.13429.1	STRG.13429.1_mod
REPLACEMENT	STRG.13433.2	EEBFF20_DN2016_c0_g2_i1_loc1
REPLACEMENT	STRG.13445.1	STRG.13445.1_mod
REPLACEMENT	STRG.13450.5	EEBF11_DN15184_c0_g3_i1_loc1
REPLACEMENT	STRG.13452.1	STRG.13452.1_mod
REPLACEMENT	STRG.13512.2	TRNY.20036
REPLACEMENT	STRG.13536.1	STRG.13536.1_mod
REPLACEMENT	STRG.13551.1	STRG.13551.1_mod
REPLACEMENT	STRG.13628.1	STRG.13628.1_mod
REPLACEMENT	STRG.13683.2	MIX_DN17167_c0_g1_i2_loc1
REPLACEMENT	STRG.1369.2	TRNY.1867_v2
REPLACEMENT	STRG.13717.2	STRG.13717.2_mod
REPLACEMENT	STRG.13730.1	TRNY.13259
REPLACEMENT	STRG.138.1	STRG.138.1_mod
REPLACEMENT	STRG.13838.1	STRG.13838.1_mod
REPLACEMENT	STRG.13868.3	STRG.13868.3_mod
REPLACEMENT	STRG.13898.1	STRG.13898.1_mod
REPLACEMENT	STRG.13908.1	TRNY.17888_v2
REPLACEMENT	STRG.13916.1	STRG.13916.1_mod
REPLACEMENT	STRG.1394.1	STRG.1394.2
REPLACEMENT	STRG.13950.4	MIX_DN18880_c0_g1_i1_loc1
REPLACEMENT	STRG.1396.1	STRG.1396.1_mod
REPLACEMENT	STRG.14029.1	STRG.14029.1_mod
REPLACEMENT	STRG.1441.1	STRG.1441.1_mod
REPLACEMENT	STRG.1463.1	STRG.1463.1_mod
REPLACEMENT	STRG.1497.1	STRG.1497.1_mod
REPLACEMENT	STRG.151.1	STRG.151.1_mod
REPLACEMENT	STRG.1512.3	TRNY.2115
REPLACEMENT	STRG.1531.1	STRG.1531.1_mod
REPLACEMENT	STRG.1546.1	STRG.1546.1_mod
REPLACEMENT	STRG.1569.1	STRG.1569.1_mod
REPLACEMENT	STRG.1671.1	STRG.1671.1_mod
REPLACEMENT	STRG.1686.2	STRG.1686.2_mod
REPLACEMENT	STRG.1703.1	STRG.1703.1_mod
REPLACEMENT	STRG.171.4	STRG.171.4_mod
REPLACEMENT	STRG.1718.1	MIX_DN20673_c3_g9_i8_loc1
REPLACEMENT	STRG.1736.1	STRG.1736.1_mod
REPLACEMENT	STRG.1777.1	STRG.1777.1_mod
REPLACEMENT	STRG.1846.1	STRG.1846.1_mod
REPLACEMENT	STRG.1856.1	STRG.1856.1_mod
REPLACEMENT	STRG.1868.1	STRG.1868.1_mod
REPLACEMENT	STRG.1871.2	TRNY.3412
REPLACEMENT	STRG.1874.3	STRG.1874.1
REPLACEMENT	STRG.188.1	STRG.188.1_mod
REPLACEMENT	STRG.1889.1	STRG.1889.1_mod
REPLACEMENT	STRG.1894.1	STRG.1894.1_mod
REPLACEMENT	STRG.1894.3	STRG.1894.3_mod
REPLACEMENT	STRG.1903.1	STRG.1903.1_mod
REPLACEMENT	STRG.1946.1	STRG.1946.1_mod
REPLACEMENT	STRG.1958.1	STRG.1958.1_mod
REPLACEMENT	STRG.1987.2	STRG.1987.2_mod
REPLACEMENT	STRG.1987.3	STRG.1987.3_mod
REPLACEMENT	STRG.2016.1	STRG.2016.1_mod
REPLACEMENT	STRG.2017.2	STRG.2017.2_mod
REPLACEMENT	STRG.202.1	TRNY.161
REPLACEMENT	STRG.2025.1	STRG.2025.1_mod
REPLACEMENT	STRG.2047.3	STRG.2047.3_mod
REPLACEMENT	STRG.2049.1	STRG.2049.1_mod
REPLACEMENT	STRG.2050.2	STRG.2050.2_mod
REPLACEMENT	STRG.2055.1	STRG.2055.1_mod
REPLACEMENT	STRG.2059.5	STRG.2059.5_v2
REPLACEMENT	STRG.2060.1	STRG.2060.1_mod
REPLACEMENT	STRG.2065.1	STRG.2065.1_mod
REPLACEMENT	STRG.2075.1	STRG.2075.1_mod
REPLACEMENT	STRG.2097.1	TRNY.3031
REPLACEMENT	STRG.2110.1	STRG.2110.1_mod
REPLACEMENT	STRG.2119.5	STRG.2119.5_mod
REPLACEMENT	STRG.2134.1	STRG.2134.1_mod
REPLACEMENT	STRG.2136.5	STRG.2136.5_mod
REPLACEMENT	STRG.2143.2	STRG.2143.2_mod
REPLACEMENT	STRG.2229.1	STRG.2229.1_mod
REPLACEMENT	STRG.2232.1	STRG.2232.1_mod
REPLACEMENT	STRG.2260.3	STRG.2260.1
REPLACEMENT	STRG.2270.1	STRG.2270.1_mod
REPLACEMENT	STRG.228.2	STRG.228.2_mod
REPLACEMENT	STRG.2285.2	STRG.2285.2_v2
REPLACEMENT	STRG.2322.1	STRG.2322.1_v2
REPLACEMENT	STRG.2327.1	STRG.2327.1_mod
REPLACEMENT	STRG.2358.2	STRG.2358.2_mod
REPLACEMENT	STRG.2365.2	STRG.2365.2_mod
REPLACEMENT	STRG.2374.1	STRG.2374.1_mod
REPLACEMENT	STRG.2381.2	STRG.2381.2_mod
REPLACEMENT	STRG.2393.3	STRG.2393.3_v2
REPLACEMENT	STRG.24.1	STRG.24.1_mod
REPLACEMENT	STRG.2425.1	STRG.2425.1_mod
REPLACEMENT	STRG.2479.1	STRG.2479.1_mod
REPLACEMENT	STRG.2505.1	STRG.2505.1_mod
REPLACEMENT	STRG.2519.2	STRG.2519.2_mod
REPLACEMENT	STRG.2553.1	STRG.2553.1_mod
REPLACEMENT	STRG.260.2	STRG.260.2_mod
REPLACEMENT	STRG.2644.1	STRG.2644.1_mod
REPLACEMENT	STRG.2650.2	STRG.2650.2_mod
REPLACEMENT	STRG.2658.1	STRG.2658.1_mod
REPLACEMENT	STRG.2675.1	STRG.2675.1_mod
REPLACEMENT	STRG.2683.1	EEBFF20_DN14081_c1_g2_i11_loc1
REPLACEMENT	STRG.2697.1	STRG.2697.1_mod
REPLACEMENT	STRG.2703.1	STRG.2703.1_mod
REPLACEMENT	STRG.2735.1	STRG.2735.1_mod
REPLACEMENT	STRG.277.1	STRG.277.1_mod
REPLACEMENT	STRG.280.2	STRG.280.2_mod
REPLACEMENT	STRG.2803.3	WTNOVO_DN16194_c0_g1_i1_loc3
REPLACEMENT	STRG.2827.1	STRG.2827.1_mod
REPLACEMENT	STRG.2846.1	STRG.2846.1_mod
REPLACEMENT	STRG.2869.1	STRG.2869.1_mod
REPLACEMENT	STRG.2880.3	STRG.2880.3_mod
REPLACEMENT	STRG.2880.6	STRG.2880.6_mod
REPLACEMENT	STRG.2895.1	STRG.2895.1_mod
REPLACEMENT	STRG.2896.1	STRG.2896.1_mod
REPLACEMENT	STRG.2946.1	TRNY.5533
REPLACEMENT	STRG.2954.1	STRG.2954.1_mod
REPLACEMENT	STRG.2965.2	STRG.2965.2_mod
REPLACEMENT	STRG.2997.1	STRG.2997.1_mod
REPLACEMENT	STRG.3016.1	STRG.3016.1_mod
REPLACEMENT	STRG.3030.1	STRG.3030.1_mod
REPLACEMENT	STRG.3089.1	STRG.3089.1_mod
REPLACEMENT	STRG.3089.2	STRG.3089.2_mod
REPLACEMENT	STRG.3117.3	STRG.3117.3_mod
REPLACEMENT	STRG.3157.1	STRG.3157.1_mod
REPLACEMENT	STRG.317.2	STRG.317.2_mod
REPLACEMENT	STRG.3191.1	STRG.3191.1_mod
REPLACEMENT	STRG.3211.2	STRG.3211.2_mod
REPLACEMENT	STRG.3325.1	STRG.3325.1_mod
REPLACEMENT	STRG.3335.1	STRG.3335.1_mod
REPLACEMENT	STRG.3360.1	EEBP0_DN11502_c0_g1_i1_loc1
REPLACEMENT	STRG.3364.2	STRG.3364.2_v2
REPLACEMENT	STRG.3369.1	STRG.3369.1_mod
REPLACEMENT	STRG.3375.2	STRG.3375.2_mod
REPLACEMENT	STRG.3396.1	STRG.3396.1_mod
REPLACEMENT	STRG.3439.1	STRG.3439.1_mod
REPLACEMENT	STRG.3459.1	STRG.3459.1_mod
REPLACEMENT	STRG.3484.4	STRG.3484.4_mod
REPLACEMENT	STRG.3493.3	STRG.3493.3_mod
REPLACEMENT	STRG.3495.5	STRG.3495.5_mod
REPLACEMENT	STRG.3514.1	STRG.3514.1_mod
REPLACEMENT	STRG.3530.2	STRG.3530.2_mod
REPLACEMENT	STRG.3539.3	STRG.3539.3_mod
REPLACEMENT	STRG.3575.1	STRG.3575.1_mod
REPLACEMENT	STRG.3591.1	STRG.3591.1_mod
REPLACEMENT	STRG.3666.1	WTNOVO_DN15398_c0_g1_i1_loc1
REPLACEMENT	STRG.3681.1	STRG.3681.1_mod
REPLACEMENT	STRG.3738.1	STRG.3738.1_mod
REPLACEMENT	STRG.3802.1	STRG.3793.1_mod
REPLACEMENT	STRG.3826.1	MIX_DN18415_c1_g1_i4_loc3
REPLACEMENT	STRG.3828.1	STRG.3828.1_mod
REPLACEMENT	C11PPCAC1000002677	STRG.3825.1
REPLACEMENT	STRG.3832.1	STRG.3832.1_mod
REPLACEMENT	STRG.3852.1	EEBF11_DN14654_c0_g2_i9_loc1
REPLACEMENT	STRG.3853.1	STRG.3853.1_mod
REPLACEMENT	STRG.3859.1	STRG.3859.1_mod
REPLACEMENT	STRG.3874.1	TRNY.7841
REPLACEMENT	STRG.3879.1	STRG.3879.1_mod
REPLACEMENT	STRG.3883.3	STRG.3883.3_mod
REPLACEMENT	STRG.3884.2	STRG.3884.2_mod
REPLACEMENT	STRG.3890.1	STRG.3890.1_mod
REPLACEMENT	STRG.3893.1	STRG.3893.1_mod
REPLACEMENT	STRG.3913.1	STRG.3913.1_mod
REPLACEMENT	TRNY.7964	STRG.3919.1_v2
REPLACEMENT	STRG.3963.1	STRG.3963.1_mod
REPLACEMENT	STRG.3966.1	STRG.3966.1_mod
REPLACEMENT	STRG.3972.1	STRG.3972.1_mod
REPLACEMENT	STRG.3998.1	STRG.3998.1_mod
REPLACEMENT	STRG.4003.1	STRG.4003.1_mod
REPLACEMENT	STRG.4065.1	STRG.4065.1_mod
REPLACEMENT	STRG.4076.1	STRG.4076.1_mod
REPLACEMENT	STRG.408.1	STRG.408.1_mod
REPLACEMENT	STRG.4084.6	STRG.4084.6_mod
REPLACEMENT	STRG.4152.1	STRG.4152.1_mod
REPLACEMENT	STRG.4179.2	TRNY.9234
REPLACEMENT	STRG.4181.1	STRG.4181.1_mod
REPLACEMENT	C11PPCAC1000005046	STRG.418.2_v2
REPLACEMENT	STRG.4191.1	STRG.4191.1_mod
REPLACEMENT	STRG.4300.5	STRG.4300.5_v2
REPLACEMENT	STRG.4305.1	STRG.4305.1_mod
REPLACEMENT	STRG.4339.3	TRNY.9496
REPLACEMENT	STRG.4387.1	STRG.4387.1_mod
REPLACEMENT	STRG.4403.1	EEBF11_DN8281_c0_g1_i1_loc3
REPLACEMENT	STRG.4550.1	STRG.4550.1_mod
REPLACEMENT	STRG.4562.2	STRG.4562.2_mod
REPLACEMENT	STRG.4711.1	STRG.4711.1_mod
REPLACEMENT	STRG.4777.1	STRG.4777.1_mod
REPLACEMENT	STRG.4826.1	STRG.4826.1_mod
REPLACEMENT	STRG.4852.5	STRG.4852.5_mod
REPLACEMENT	STRG.4863.1	STRG.4863.1_mod
REPLACEMENT	STRG.4869.1	STRG.4869.1_mod
REPLACEMENT	STRG.4899.1	STRG.4899.1_mod
REPLACEMENT	STRG.4908.2	STRG.4908.2_mod
REPLACEMENT	STRG.4948.1	STRG.4948.1_mod
REPLACEMENT	STRG.4968.1	STRG.4968.1_mod
REPLACEMENT	STRG.497.3	STRG.497.3_mod
REPLACEMENT	STRG.498.1	STRG.498.1_mod
REPLACEMENT	STRG.5000.3	STRG.5000.3_mod
REPLACEMENT	STRG.5016.1	STRG.5016.1_mod
REPLACEMENT	STRG.5024.1	STRG.5024.1_mod
REPLACEMENT	STRG.5027.1	STRG.5027.1_mod
REPLACEMENT	STRG.5035.1	WTNOVO_DN21324_c0_g1_i1_loc1
REPLACEMENT	STRG.5049.2	STRG.5049.2_mod
REPLACEMENT	STRG.5051.1	STRG.5051.1_mod
REPLACEMENT	STRG.5070.1	STRG.5070.1_mod
REPLACEMENT	STRG.5073.2	STRG.5073.2_mod
REPLACEMENT	STRG.5083.1	EEBP0_DN2631_c0_g2_i1_loc1
REPLACEMENT	STRG.5090.1	STRG.5090.1_mod
REPLACEMENT	STRG.5.1	STRG.5.1_mod
REPLACEMENT	STRG.5114.1	STRG.5114.1_mod
REPLACEMENT	STRG.5171.2	STRG.5171.2_mod
REPLACEMENT	STRG.5184.3	STRG.5184.3_mod
REPLACEMENT	STRG.5.2	STRG.5.2_mod
REPLACEMENT	TRNY.4651	STRG.5203.1
REPLACEMENT	STRG.5202.2	EEBFF20_DN17811_c0_g1_i1_loc1
REPLACEMENT	STRG.5212.3	STRG.5212.5
REPLACEMENT	STRG.5236.1	WTNOVO_DN12778_c0_g2_i1_loc1
REPLACEMENT	STRG.5258.2	STRG.5258.2_mod
REPLACEMENT	STRG.5262.3	STRG.5262.3_mod
REPLACEMENT	C11PPCAC1000005389	TRNY.315
REPLACEMENT	STRG.5299.2	STRG.5299.2_mod
REPLACEMENT	STRG.5308.1	EEBFF20_DN13900_c0_g2_i1_loc1
REPLACEMENT	STRG.5309.1	STRG.5309.1_mod
REPLACEMENT	STRG.531.1	STRG.531.1_mod
REPLACEMENT	STRG.5314.2	STRG.5314.3
REPLACEMENT	STRG.5343.1	TRNY.8257
REPLACEMENT	STRG.5346.3	STRG.5346.3_mod
REPLACEMENT	STRG.5359.1	STRG.5359.1_mod
REPLACEMENT	STRG.5400.1	STRG.5400.1_mod
REPLACEMENT	STRG.5416.1	WTNOVO_DN14932_c0_g2_i6_loc1
REPLACEMENT	STRG.5420.2	EEBP0_DN10929_c0_g1_i1_loc1
REPLACEMENT	STRG.5426.1	STRG.5426.2
REPLACEMENT	STRG.5446.1	TRNY.8357
REPLACEMENT	C11PPCAC1000008035	STRG.5483.2
REPLACEMENT	STRG.5483.1	EEBFF20_DN2249_c0_g1_i1_loc1
REPLACEMENT	STRG.5487.1	MIX_DN16239_c0_g1_i2_loc1
REPLACEMENT	STRG.5487.3	EEBF11_DN7161_c0_g2_i1_loc1
REPLACEMENT	STRG.5494.2	EEBF11_DN11304_c0_g2_i1_loc1
REPLACEMENT	STRG.5495.3	STRG.5495.3_mod
REPLACEMENT	STRG.5511.1	TRNY.8439
REPLACEMENT	STRG.5514.1	STRG.5514.1_mod
REPLACEMENT	STRG.5524.1	STRG.5524.2
REPLACEMENT	STRG.5536.1	EEBF11_DN9681_c0_g1_i1_loc1
REPLACEMENT	STRG.5540.2	EEBFF20_DN10660_c0_g1_i1_loc1
REPLACEMENT	STRG.5555.1	MIX_DN21593_c3_g2_i2_loc1
REPLACEMENT	STRG.5557.1	TRNY.8496
REPLACEMENT	STRG.5594.1	STRG.5594.1_mod
REPLACEMENT	STRG.5596.1	MIX_DN17332_c0_g1_i2_loc1
REPLACEMENT	STRG.5597.1	MIX_DN21057_c1_g1_i3_loc1
REPLACEMENT	STRG.5602.1	STRG.5602.1_mod
REPLACEMENT	STRG.5630.1	WTNOVO_DN16533_c2_g1_i1_loc1
REPLACEMENT	STRG.5636.1	EEBP0_DN5967_c0_g1_i1_loc1
REPLACEMENT	STRG.5642.1	STRG.5642.1_mod
REPLACEMENT	STRG.5646.2	EEBP0_DN14219_c0_g1_i1_loc1
REPLACEMENT	STRG.5649.1	MIX_DN21173_c9_g2_i6_loc1
REPLACEMENT	TRNY.8594	STRG.5742.1
REPLACEMENT	STRG.5662.1	STRG.5662.1_mod
REPLACEMENT	STRG.5667.2	TRNY.8604
REPLACEMENT	STRG.5677.1	STRG.5677.1_mod
REPLACEMENT	STRG.5680.1	STRG.5680.1_mod
REPLACEMENT	STRG.5692.2	STRG.5692.2_mod
REPLACEMENT	STRG.5740.1	STRG.5740.1_mod
REPLACEMENT	STRG.574.2	STRG.574.2_v2
REPLACEMENT	STRG.5813.1	STRG.5813.1_mod
REPLACEMENT	STRG.5830.1	TRNY.8817
REPLACEMENT	STRG.5894.1	STRG.5894.1_mod
REPLACEMENT	STRG.5904.3	STRG.5904.3_mod
REPLACEMENT	STRG.5910.1	STRG.5910.3
REPLACEMENT	STRG.5974.2	STRG.5974.2_mod
REPLACEMENT	C11PPCAC1000016286	EEBFF20_DN11405_c0_g1_i2_loc1
REPLACEMENT	C11PPCAC1000014032	STRG.5975.1
REPLACEMENT	STRG.5993.1	MIX_DN19017_c0_g2_i5_loc3
REPLACEMENT	STRG.6036.5	STRG.6036.2
REPLACEMENT	STRG.6043.1	MIX_DN17665_c0_g1_i1_loc1
REPLACEMENT	STRG.6051.1	STRG.6051.1_mod
REPLACEMENT	STRG.6051.2	STRG.6051.2_mod
REPLACEMENT	STRG.6093.1	STRG.6093.1_mod
REPLACEMENT	STRG.6112.1	STRG.6112.1_mod
REPLACEMENT	STRG.6125.2	STRG.6125.2_mod
REPLACEMENT	STRG.613.7	STRG.613.7_mod
REPLACEMENT	STRG.613.8	STRG.613.8_mod
REPLACEMENT	STRG.6146.1	STRG.6146.1_mod
REPLACEMENT	STRG.6148.1	EEBFF20_DN14410_c4_g3_i1_loc3
REPLACEMENT	STRG.6184.1	EEBFF20_DN9699_c0_g1_i2_loc1
REPLACEMENT	STRG.6197.1	WTNOVO_DN8166_c0_g1_i1_loc1
REPLACEMENT	STRG.6202.2	STRG.6202.1
REPLACEMENT	STRG.6204.1	STRG.6204.1_mod
REPLACEMENT	C11PPCAC1000022334	STRG.622.2_v2
REPLACEMENT	STRG.6223.1	STRG.6223.1_mod
REPLACEMENT	STRG.6232.3	STRG.6232.3_mod
REPLACEMENT	C11PPCAC1000014030	MIX_DN18211_c0_g1_i6_loc3
REPLACEMENT	STRG.6255.1	STRG.6255.1_mod
REPLACEMENT	C11PPCAC1000000076	STRG.6257.1
REPLACEMENT	STRG.6312.1	STRG.6312.1_mod
REPLACEMENT	STRG.6317.1	STRG.6317.1_mod
REPLACEMENT	STRG.6354.1	STRG.6354.1_mod
REPLACEMENT	STRG.6357.1	STRG.6357.1_mod
REPLACEMENT	STRG.6368.1	STRG.6368.1_mod
REPLACEMENT	TRNY.13434	STRG.6386.1_v2
REPLACEMENT	STRG.6429.1	STRG.6429.1_mod
REPLACEMENT	STRG.6443.1	STRG.6443.1_mod
REPLACEMENT	STRG.6449.1	STRG.6449.1_mod
REPLACEMENT	STRG.6492.1	STRG.6492.1_mod
REPLACEMENT	STRG.658.1	STRG.658.1_mod
REPLACEMENT	STRG.6582.1	STRG.6582.1_mod
REPLACEMENT	EEBFF20_DN11216_c0_g1_i1_loc1	STRG.6611.1_v2
REPLACEMENT	STRG.6612.4	STRG.6612.4_mod
REPLACEMENT	STRG.6627.1	STRG.6627.1_mod
REPLACEMENT	STRG.6660.1	STRG.6660.1_mod
REPLACEMENT	C11PPCAC1000000305	MIX_DN21435_c2_g7_i8_loc10
REPLACEMENT	EEBF11_DN15510_c3_g1_i23_loc3	MIX_DN21435_c2_g6_i8_loc1
REPLACEMENT	STRG.6661.1	STRG.6661.1_mod
REPLACEMENT	STRG.6687.1	STRG.6687.1_mod
REPLACEMENT	STRG.6707.2	STRG.6707.2_mod
REPLACEMENT	STRG.6731.1	STRG.6731.2
REPLACEMENT	STRG.6792.1	WTNOVO_DN10560_c0_g2_i1_loc1
REPLACEMENT	STRG.6809.1	EEBF11_DN14442_c0_g2_i1_loc1
REPLACEMENT	STRG.6818.1	STRG.6818.1_mod
REPLACEMENT	STRG.6820.1	WTNOVO_DN14948_c0_g1_i1_loc1
REPLACEMENT	STRG.6820.2	MIX_DN20935_c3_g1_i7_loc1
REPLACEMENT	C11PPCAC1000005127	EEBFF20_DN12104_c0_g1_i4_loc1
REPLACEMENT	STRG.6828.1	EEBFF20_DN8276_c0_g2_i1_loc1
REPLACEMENT	STRG.6913.1	WTNOVO_DN8608_c0_g1_i2_loc1
REPLACEMENT	STRG.6959.1	EEBP0_DN6467_c0_g1_i2_loc1
REPLACEMENT	STRG.6986.1	STRG.6986.2
REPLACEMENT	STRG.6989.1	MIX_DN21173_c7_g1_i5_loc1
REPLACEMENT	STRG.6989.2	STRG.6989.2_mod
REPLACEMENT	STRG.6993.3	EEBP0_DN8013_c0_g2_i1_loc1
REPLACEMENT	STRG.6999.2	EEBF11_DN15479_c0_g3_i2_loc1
REPLACEMENT	STRG.7016.1	EEBFF20_DN13002_c0_g2_i1_loc1
REPLACEMENT	STRG.7020.1	TRNY.11534
REPLACEMENT	STRG.702.5	STRG.702.5_mod
REPLACEMENT	STRG.7031.6	STRG.7031.6_mod
REPLACEMENT	STRG.7038.4	MIX_DN20627_c2_g1_i1_loc1
REPLACEMENT	STRG.7041.1	STRG.7041.1_mod
REPLACEMENT	STRG.7044.1	STRG.7044.1_mod
REPLACEMENT	C11PPCAC1000015276	EEBP0_DN14543_c0_g4_i4_loc1
REPLACEMENT	STRG.7046.1	EEBF11_DN14970_c0_g1_i1_loc1
REPLACEMENT	STRG.7054.1	STRG.7054.1_mod
REPLACEMENT	STRG.7067.1	STRG.7067.1_mod
REPLACEMENT	STRG.7153.1	STRG.7153.1_mod
REPLACEMENT	STRG.7171.1	STRG.7171.1_mod
REPLACEMENT	STRG.7182.2	STRG.7182.2_mod
REPLACEMENT	C11PPCAC1000021090	STRG.7190.1_v2
REPLACEMENT	STRG.7196.1	MIX_DN19934_c0_g10_i6_loc1
REPLACEMENT	STRG.7200.1	EEBF11_DN6350_c0_g1_i2_loc1
REPLACEMENT	STRG.7208.1	TRNY.11731
REPLACEMENT	STRG.7209.1	EEBP0_DN9584_c0_g1_i1_loc1
REPLACEMENT	STRG.7212.1	TRNY.11736
REPLACEMENT	STRG.7223.2	STRG.7223.1
REPLACEMENT	STRG.7224.1	STRG.7224.1_mod
REPLACEMENT	STRG.7248.2	TRNY.11765
REPLACEMENT	STRG.7252.1	TRNY.11768
REPLACEMENT	STRG.7258.2	TRNY.11777
REPLACEMENT	STRG.7273.2	STRG.7273.1
REPLACEMENT	STRG.7314.2	STRG.7314.2_mod
REPLACEMENT	STRG.7340.1	WTNOVO_DN12844_c0_g1_i1_loc1
REPLACEMENT	STRG.7343.1	EEBP0_DN11194_c0_g1_i1_loc1
REPLACEMENT	STRG.7347.3	TRNY.11880
REPLACEMENT	STRG.735.5	EEBFF20_DN2951_c0_g2_i1_loc1
REPLACEMENT	STRG.7378.2	TRNY.11922
REPLACEMENT	STRG.7384.2	WTNOVO_DN15584_c1_g1_i1_loc1
REPLACEMENT	STRG.7392.2	MIX_DN19867_c2_g2_i2_loc1
REPLACEMENT	C11PPCAC1000012080	STRG.7450.3_v2
REPLACEMENT	STRG.7481.2	STRG.7481.3
REPLACEMENT	STRG.7543.2	STRG.7543.2_mod
REPLACEMENT	STRG.7550.1	STRG.7550.1_mod
REPLACEMENT	C11PPCAC1000015877	MIX_DN21486_c0_g1_i18_loc3
REPLACEMENT	STRG.757.1	STRG.757.1_mod
REPLACEMENT	STRG.7574.1	STRG.7574.1_mod
REPLACEMENT	C11PPCAC1000003378	MIX_DN14189_c0_g1_i2_loc3
REPLACEMENT	STRG.7578.1	MIX_DN23689_c0_g1_i1_loc1
REPLACEMENT	STRG.7583.1	EEBF11_DN32064_c0_g1_i1_loc1
REPLACEMENT	TRNY.14894	STRG.7585.1
REPLACEMENT	STRG.7584.1	STRG.7584.1_mod
REPLACEMENT	MIX_DN20494_c2_g1_i4_loc3	MIX_DN20494_c2_g1_i4_loc3_mod
REPLACEMENT	STRG.7595.2	STRG.7595.3
REPLACEMENT	STRG.7634.3	STRG.7634.3_mod
REPLACEMENT	STRG.7635.1	STRG.7635.1_mod
REPLACEMENT	STRG.7636.3	MIX_DN18971_c0_g1_i14_loc1
REPLACEMENT	C11PPCAC1000016888	WTNOVO_DN11049_c0_g2_i1_loc1
REPLACEMENT	STRG.7658.1	STRG.7658.1_mod
REPLACEMENT	STRG.7665.1	STRG.7665.1_mod
REPLACEMENT	STRG.7689.1	TRNY.10153
REPLACEMENT	STRG.7705.1	STRG.7705.1_mod
REPLACEMENT	STRG.7714.1	TRNY.10223
REPLACEMENT	STRG.7728.1	STRG.7728.1_mod
REPLACEMENT	C11PPCAC1000001295	WTNOVO_DN15618_c2_g4_i2_loc1
REPLACEMENT	EEBF11_DN15180_c4_g1_i4_loc3	STRG.7715.2
REPLACEMENT	STRG.7763.1	STRG.7763.2
REPLACEMENT	STRG.7802.1	STRG.7802.1_mod
REPLACEMENT	STRG.7823.4	STRG.7823.4_mod
REPLACEMENT	STRG.7823.2	STRG.7823.2_mod
REPLACEMENT	STRG.7824.2	STRG.7824.2_mod
REPLACEMENT	STRG.787.2	STRG.787.2_mod
REPLACEMENT	STRG.7882.1	STRG.7882.1_mod
REPLACEMENT	STRG.7935.1	STRG.7935.1_mod
REPLACEMENT	C11PPCAC1000009668	MIX_DN18518_c1_g1_i2_loc3
REPLACEMENT	STRG.7942.1	STRG.7942.1_mod
REPLACEMENT	C11PPCAC1000014256	MIX_DN10001_c0_g3_i1_loc3
REPLACEMENT	C11PPCAC1000020013	MIX_DN7806_c0_g1_i1_loc1
REPLACEMENT	C11PPCAC1000002175	MIX_DN18269_c0_g1_i13_loc1
REPLACEMENT	STRG.7983.2	STRG.7983.2_mod
REPLACEMENT	STRG.7985.1	STRG.7985.1_mod
REPLACEMENT	STRG.8005.1	EEBF11_DN11192_c0_g1_i5_loc1
REPLACEMENT	STRG.8060.1	WTNOVO_DN20805_c0_g2_i1_loc1
REPLACEMENT	STRG.8089.1	STRG.8089.1_mod
REPLACEMENT	STRG.8096.1	STRG.8096.1_mod
REPLACEMENT	STRG.8154.1	STRG.8154.1_mod
REPLACEMENT	STRG.8187.1	STRG.8187.1_mod
REPLACEMENT	STRG.8209.1	STRG.8209.1_mod
REPLACEMENT	C11PPCAC1000030989	STRG.8239.1_v2
REPLACEMENT	STRG.8261.3	STRG.8261.3_v2
REPLACEMENT	C11PPCAC1000014066	STRG.8262.1
REPLACEMENT	STRG.8268.1	STRG.8268.1_mod
REPLACEMENT	STRG.8270.1	STRG.8270.1_mod
REPLACEMENT	STRG.8279.1	STRG.8279.1_v2
REPLACEMENT	STRG.8291.1	STRG.8291.1_v2
REPLACEMENT	STRG.8306.1	STRG.8306.1_mod
REPLACEMENT	STRG.8314.1	TRNY.18309
REPLACEMENT	STRG.8318.1	STRG.8318.1_mod
REPLACEMENT	STRG.8333.1	TRNY.18340
REPLACEMENT	STRG.8336.1	STRG.8336.1_mod
REPLACEMENT	STRG.8350.1	EEBP0_DN9421_c0_g1_i2_loc3
REPLACEMENT	STRG.8357.1	STRG.8357.1_mod
REPLACEMENT	STRG.8363.3	STRG.8363.2
REPLACEMENT	C11PPCAC1000001083	EEBFF20_DN17100_c0_g1_i1_loc3
REPLACEMENT	C11PPCAC1000007092	WTNOVO_DN10341_c0_g1_i1_loc1
REPLACEMENT	STRG.8382.2	STRG.8382.2_mod
REPLACEMENT	STRG.8453.1	STRG.8453.1_v2
REPLACEMENT	STRG.8464.1	C11PPCAC1000001741_v2
REPLACEMENT	STRG.8476.1	STRG.8476.1_v2
REPLACEMENT	STRG.8499.1	MIX_DN43890_c0_g1_i1_loc1
REPLACEMENT	STRG.8510.1	MIX_DN9577_c0_g3_i1_loc1
REPLACEMENT	STRG.8516.1	STRG.8516.1_mod
REPLACEMENT	STRG.8536.1	EEBFF20_DN29146_c0_g1_i1_loc1
REPLACEMENT	STRG.8552.1	STRG.8552.1_v2
REPLACEMENT	STRG.8577.2	STRG.8577.2_mod
REPLACEMENT	STRG.8601.1	STRG.8601.1_mod
REPLACEMENT	STRG.8607.2	STRG.8607.2_mod
REPLACEMENT	STRG.8665.3	MIX_DN18508_c0_g1_i3_loc1
REPLACEMENT	STRG.8665.4	TRNY.13955
REPLACEMENT	STRG.8708.2	EEBP0_DN8492_c0_g2_i1_loc1
REPLACEMENT	STRG.8729.4	STRG.8729.1
REPLACEMENT	STRG.8737.3	MIX_DN21071_c6_g6_i1_loc1
REPLACEMENT	STRG.8738.1	STRG.8738.1_mod
REPLACEMENT	STRG.8740.2	WTNOVO_DN16480_c0_g2_i3_loc1
REPLACEMENT	STRG.8769.1	STRG.8769.1_mod
REPLACEMENT	STRG.8799.1	STRG.8799.1_mod
REPLACEMENT	STRG.8805.1	STRG.8805.1_mod
REPLACEMENT	STRG.8854.1	STRG.8854.1_mod
REPLACEMENT	C11PPCAC1000000209	EEBFF20_DN14274_c0_g3_i5_loc3
REPLACEMENT	STRG.8872.1	STRG.8872.1_mod
REPLACEMENT	STRG.8888.1	STRG.8888.1_mod
REPLACEMENT	STRG.8890.1	STRG.8890.1_mod
REPLACEMENT	EEBF11_DN5448_c0_g2_i1_loc1	MIX_DN7145_c0_g1_i1_loc1
REPLACEMENT	STRG.8891.1	STRG.8891.1_mod
REPLACEMENT	STRG.8910.1	STRG.8910.1_mod
REPLACEMENT	STRG.891.1	STRG.891.1_mod
REPLACEMENT	STRG.8915.1	STRG.8915.1_mod
REPLACEMENT	STRG.8922.1	STRG.8922.1_mod
REPLACEMENT	C11PPCAC1000017757	MIX_DN14778_c0_g2_i1_loc3
REPLACEMENT	STRG.8931.1	STRG.8931.1_mod
REPLACEMENT	STRG.8962.1	STRG.8962.1_v2
REPLACEMENT	STRG.8973.1	STRG.8973.1_mod
REPLACEMENT	STRG.8982.1	STRG.8982.1_mod
REPLACEMENT	STRG.9003.1	STRG.9003.1_mod
REPLACEMENT	STRG.9006.1	STRG.9006.1_mod
REPLACEMENT	STRG.901.1	STRG.901.1_mod
REPLACEMENT	STRG.9013.1	STRG.9013.1_mod
REPLACEMENT	STRG.9026.2	STRG.9026.1
REPLACEMENT	STRG.9029.1	TRNY.14717
REPLACEMENT	STRG.9079.2	STRG.9079.2_mod
REPLACEMENT	STRG.9082.1	STRG.9082.1_mod
REPLACEMENT	STRG.9084.1	STRG.9084.1_mod
REPLACEMENT	STRG.9110.2	STRG.9110.2_v2
REPLACEMENT	STRG.9114.1	EEBP0_DN4792_c0_g3_i1_loc1
REPLACEMENT	STRG.9129.2	STRG.9129.2_mod
REPLACEMENT	STRG.9135.4	STRG.9135.4_v2
REPLACEMENT	TRNY.18656	MIX_DN14512_c0_g1_i2_loc1
REPLACEMENT	STRG.9138.1	STRG.9138.1_mod
REPLACEMENT	C11PPCAC1000006066	MIX_DN20278_c3_g10_i16_loc1
REPLACEMENT	STRG.9216.1	EEBFF20_DN5486_c0_g1_i1_loc1
REPLACEMENT	STRG.9218.1	EEBP0_DN12127_c0_g1_i1_loc1
REPLACEMENT	STRG.9244.1	STRG.9244.1_v2
REPLACEMENT	STRG.9269.1	STRG.9269.1_mod
REPLACEMENT	STRG.9299.1	STRG.9299.1_mod
REPLACEMENT	STRG.93.1	STRG.93.1_mod
REPLACEMENT	STRG.9323.1	MIX_DN19442_c1_g4_i2_loc1
REPLACEMENT	STRG.9342.1	MIX_DN20666_c2_g1_i1_loc1
REPLACEMENT	STRG.9361.1	STRG.9361.1_mod
REPLACEMENT	STRG.9448.1	STRG.9448.1_mod
REPLACEMENT	STRG.9472.1	STRG.9472.1_mod
REPLACEMENT	STRG.9476.1	STRG.9476.1_mod
REPLACEMENT	C11PPCAC1000006053	EEBP0_DN1413_c0_g1_i1_loc1
REPLACEMENT	STRG.9516.1	MIX_DN13369_c0_g2_i1_loc1
REPLACEMENT	STRG.9529.1	STRG.9529.1_mod
REPLACEMENT	C11PPCAC1000003146	WTNOVO_DN8456_c1_g1_i1_loc3
REPLACEMENT	STRG.9532.1	STRG.9532.1_mod
REPLACEMENT	STRG.9541.1	MIX_DN19628_c2_g2_i3_loc1
REPLACEMENT	STRG.9543.1	STRG.9543.1_v2
REPLACEMENT	STRG.9555.1	STRG.9555.1_mod
REPLACEMENT	STRG.9596.1	STRG.9596.1_mod
REPLACEMENT	STRG.9608.1	STRG.9608.1_mod
REPLACEMENT	STRG.962.1	STRG.962.1_mod
REPLACEMENT	STRG.962.2	STRG.962.2_mod
REPLACEMENT	STRG.9627.1	C11PPCAC1000016354
REPLACEMENT	STRG.9656.1	STRG.9656.1_mod
REPLACEMENT	STRG.9657.1	STRG.9657.1_mod
REPLACEMENT	STRG.9672.1	STRG.9672.1_mod
REPLACEMENT	STRG.9680.1	STRG.9680.1_mod
REPLACEMENT	STRG.97.1	STRG.97.1_mod
REPLACEMENT	STRG.9720.1	STRG.9720.1_mod
REPLACEMENT	STRG.9723.1	STRG.9723.1_mod
REPLACEMENT	STRG.9724.1	STRG.9724.1_mod
REPLACEMENT	STRG.9730.2	STRG.9730.2_mod
REPLACEMENT	STRG.9747.3	STRG.9747.3_mod
REPLACEMENT	STRG.9764.1	STRG.9764.1_mod
REPLACEMENT	STRG.9823.5	STRG.9823.5_mod
REPLACEMENT	STRG.9824.1	STRG.9824.1_mod
REPLACEMENT	STRG.9831.1	STRG.9831.1_mod
REPLACEMENT	STRG.9867.2	STRG.9867.2_mod
REPLACEMENT	STRG.9869.1	STRG.9869.1_mod
REPLACEMENT	STRG.9952.1	STRG.9952.1_mod
REPLACEMENT	C11PPCAC1000001444	EEBF11_DN15009_c4_g2_i2_loc1
REPLACEMENT	TRNY.10103	EEBP0_DN6429_c0_g3_i1_loc1
REPLACEMENT	TRNY.10127	C11PPCAC1000031455
REPLACEMENT	TRNY.10145	C11PPCAC1000002629
REPLACEMENT	TRNY.10147	MIX_DN11741_c0_g1_i2_loc1
REPLACEMENT	TRNY.10171	MIX_DN12804_c1_g1_i1_loc1
REPLACEMENT	TRNY.10226	TRNY.10226_mod
REPLACEMENT	TRNY.10260	EEBFF20_DN14061_c1_g1_i2_loc1
REPLACEMENT	TRNY.10261	TRNY.10261_mod
REPLACEMENT	TRNY.10309	STRG.11597.1
REPLACEMENT	TRNY.10320	TRNY.10320_mod
REPLACEMENT	TRNY.10362	TRNY.10362_mod
REPLACEMENT	TRNY.10518	MIX_DN11970_c0_g1_i3_loc1
REPLACEMENT	TRNY.10579	TRNY.10579_mod
REPLACEMENT	TRNY.10647	TRNY.10647_mod
REPLACEMENT	TRNY.10778	STRG.4657.1
REPLACEMENT	TRNY.10855	TRNY.10855_mod
REPLACEMENT	TRNY.11049	STRG.4827.1
REPLACEMENT	TRNY.1112	TRNY.1112_mod
REPLACEMENT	TRNY.11142	TRNY.11142_mod
REPLACEMENT	EEBP0_DN13215_c0_g1_i1_loc1	EEBP0_DN13215_c0_g1_i1_loc1_mod
REPLACEMENT	TRNY.11193	TRNY.11193_mod
REPLACEMENT	TRNY.11252	EEBFF20_DN8186_c0_g1_i2_loc1
REPLACEMENT	TRNY.1130	EEBP0_DN10890_c0_g1_i2_loc1
REPLACEMENT	TRNY.11330	TRNY.11330_mod
REPLACEMENT	TRNY.11336	EEBFF20_DN397_c0_g1_i1_loc1
REPLACEMENT	TRNY.11362	STRG.6853.3
REPLACEMENT	TRNY.11367	STRG.6860.1
REPLACEMENT	TRNY.11373	STRG.6865.1
REPLACEMENT	TRNY.11374	TRNY.11374_mod
REPLACEMENT	TRNY.11389	STRG.6880.1
REPLACEMENT	TRNY.11393	TRNY.11393_mod
REPLACEMENT	TRNY.1140	STRG.690.1
REPLACEMENT	TRNY.11404	STRG.6897.4
REPLACEMENT	TRNY.11406	STRG.6899.1
REPLACEMENT	TRNY.11414	MIX_DN21549_c1_g4_i4_loc1
REPLACEMENT	TRNY.11532	EEBP0_DN14102_c1_g1_i1_loc1
REPLACEMENT	TRNY.11535	TRNY.11535_v2
REPLACEMENT	TRNY.11536	EEBFF20_DN3565_c0_g2_i1_loc1
REPLACEMENT	TRNY.11569	TRNY.11569_mod
REPLACEMENT	TRNY.11592	MIX_DN21197_c1_g2_i20_loc1
REPLACEMENT	TRNY.11600	TRNY.11600_mod
REPLACEMENT	TRNY.11664	EEBFF20_DN13884_c0_g1_i3_loc1
REPLACEMENT	TRNY.11683	WTNOVO_DN14894_c0_g2_i1_loc1
REPLACEMENT	TRNY.11738	STRG.7217.1
REPLACEMENT	TRNY.11746	TRNY.11746_mod
REPLACEMENT	TRNY.1175	STRG.724.1
REPLACEMENT	TRNY.11762	STRG.7246.2
REPLACEMENT	TRNY.11764	EEBP0_DN9884_c0_g1_i1_loc1
REPLACEMENT	TRNY.11780	STRG.7261.1
REPLACEMENT	TRNY.11819	STRG.7297.2
REPLACEMENT	TRNY.11836	MIX_DN19767_c2_g1_i4_loc1
REPLACEMENT	TRNY.11843	MIX_DN302_c0_g1_i1_loc1
REPLACEMENT	TRNY.11854	STRG.7322.1
REPLACEMENT	TRNY.11952	STRG.7402.1
REPLACEMENT	TRNY.11964	STRG.7419.1
REPLACEMENT	TRNY.11968	EEBF11_DN7381_c0_g1_i3_loc1
REPLACEMENT	TRNY.11971	STRG.7426.1
REPLACEMENT	TRNY.11972	STRG.7427.1
[truncated: 5,530 more rows]
