# Supplementary material for: Lessons learned from manual curation of thousands of gene models in the nematode Pristionchus pacificus
Source: PLoS One. 2026 Mar 12;21(3):e0344513. doi: 10.1371/journal.pone.0344513 (PMC12981502; doi:10.1371/journal.pone.0344513)
Supplement: S2 Table — The table shows the mapping between the new gene identifier in the PPCAC2 cream gene set and the original sequence identifier. (XLSX) [file pone.0344513.s002.xlsx]

## Sheet: S2 Table
Initial sequence identifier	CREAM Gene ID
STRG.8671.1	RSCREAM011000000001
STRG.11323.6	RSCREAM011000000002
STRG.2123.1	RSCREAM011000000003
STRG.5560.1	RSCREAM011000000004
STRG.10231.1	RSCREAM011000000005
TRNY.14140	RSCREAM011000000006
TRNY.745	RSCREAM011000000007
STRG.3594.1	RSCREAM011000000008
STRG.3755.1	RSCREAM011000000009
TRNY.16932	RSCREAM011000000010
TRNY.10928	RSCREAM011000000011
TRNY.19768	RSCREAM011000000012
TRNY.2834	RSCREAM011000000013
STRG.1397.1	RSCREAM011000000014
STRG.11432.1	RSCREAM011000000015
TRNY.16191	RSCREAM011000000016
TRNY.14544	RSCREAM011000000017
STRG.3696.1	RSCREAM011000000018
STRG.3227.2	RSCREAM011000000019
TRNY.3248	RSCREAM011000000020
TRNY.1901	RSCREAM011000000021
TRNY.1529	RSCREAM011000000022
TRNY.1053	RSCREAM011000000023
TRNY.14901	RSCREAM011000000024
TRNY.12938	RSCREAM011000000025
STRG.3417.1	RSCREAM011000000026
STRG.5472.2	RSCREAM011000000027
STRG.10893.1	RSCREAM011000000028
STRG.7960.1	RSCREAM011000000029
STRG.9964.1	RSCREAM011000000030
TRNY.12781	RSCREAM011000000031
TRNY.10090	RSCREAM011000000032
TRNY.17841	RSCREAM011000000033
TRNY.4523	RSCREAM011000000034
STRG.11752.1	RSCREAM011000000035
STRG.13975.1	RSCREAM011000000036
TRNY.9274	RSCREAM011000000037
TRNY.2316	RSCREAM011000000038
STRG.4811.3	RSCREAM011000000039
STRG.1084.1	RSCREAM011000000040
STRG.6165.1	RSCREAM011000000041
STRG.6531.1	RSCREAM011000000042
TRNY.7255	RSCREAM011000000043
TRNY.10868	RSCREAM011000000044
STRG.769.1	RSCREAM011000000045
TRNY.9107	RSCREAM011000000046
TRNY.16866	RSCREAM011000000047
STRG.8347.1	RSCREAM011000000048
TRNY.100	RSCREAM011000000049
STRG.10390.1	RSCREAM011000000050
STRG.7981.1	RSCREAM011000000051
STRG.689.1	RSCREAM011000000052
STRG.809.1	RSCREAM011000000053
STRG.8762.1	RSCREAM011000000054
STRG.11569.2	RSCREAM011000000055
STRG.5285.1	RSCREAM011000000056
STRG.1622.5	RSCREAM011000000057
TRNY.10130	RSCREAM011000000058
TRNY.10683	RSCREAM011000000059
TRNY.5019	RSCREAM011000000060
TRNY.20670	RSCREAM011000000061
STRG.2556.1	RSCREAM011000000062
STRG.6376.1	RSCREAM011000000063
TRNY.18727	RSCREAM011000000064
STRG.3276.1	RSCREAM011000000065
TRNY.9815	RSCREAM011000000066
STRG.14009.1	RSCREAM011000000067
STRG.12415.1	RSCREAM011000000068
STRG.11494.2	RSCREAM011000000069
TRNY.15294	RSCREAM011000000070
TRNY.16423	RSCREAM011000000071
STRG.1241.1	RSCREAM011000000072
TRNY.401	RSCREAM011000000073
STRG.5581.1	RSCREAM011000000074
STRG.10282.1	RSCREAM011000000075
STRG.12774.1	RSCREAM011000000076
TRNY.5065	RSCREAM011000000077
TRNY.13263	RSCREAM011000000078
TRNY.9000	RSCREAM011000000079
STRG.1801.3	RSCREAM011000000080
TRNY.13377	RSCREAM011000000081
STRG.5942.1	RSCREAM011000000082
STRG.13129.1	RSCREAM011000000083
STRG.11360.1	RSCREAM011000000084
STRG.5471.1	RSCREAM011000000085
STRG.104.1	RSCREAM011000000086
STRG.2662.1	RSCREAM011000000087
TRNY.13122	RSCREAM011000000088
STRG.13298.1	RSCREAM011000000089
STRG.12459.1	RSCREAM011000000090
TRNY.20764	RSCREAM011000000091
TRNY.12524	RSCREAM011000000092
STRG.13513.1	RSCREAM011000000093
TRNY.4873	RSCREAM011000000094
STRG.727.1	RSCREAM011000000095
STRG.6198.1	RSCREAM011000000096
TRNY.812	RSCREAM011000000097
TRNY.11060	RSCREAM011000000098
TRNY.1462	RSCREAM011000000099
STRG.13434.3	RSCREAM011000000100
STRG.10572.1	RSCREAM011000000101
TRNY.13450	RSCREAM011000000102
STRG.9116.2	RSCREAM011000000103
STRG.11481.1	RSCREAM011000000104
TRNY.3605	RSCREAM011000000105
TRNY.7690	RSCREAM011000000106
TRNY.17013	RSCREAM011000000107
STRG.7071.1	RSCREAM011000000108
STRG.5209.1	RSCREAM011000000109
TRNY.3714	RSCREAM011000000110
TRNY.16199	RSCREAM011000000111
TRNY.11944	RSCREAM011000000112
TRNY.19069	RSCREAM011000000113
STRG.6138.1	RSCREAM011000000114
STRG.11960.1	RSCREAM011000000115
STRG.8977.1	RSCREAM011000000116
STRG.4253.1	RSCREAM011000000117
TRNY.719	RSCREAM011000000118
STRG.670.1	RSCREAM011000000119
STRG.8161.1	RSCREAM011000000120
TRNY.16253	RSCREAM011000000121
STRG.12623.1	RSCREAM011000000122
TRNY.16228	RSCREAM011000000123
STRG.10786.1	RSCREAM011000000124
STRG.7221.1	RSCREAM011000000125
STRG.3368.1	RSCREAM011000000126
STRG.10584.1	RSCREAM011000000127
STRG.2999.1	RSCREAM011000000128
STRG.6675.1	RSCREAM011000000129
TRNY.5657	RSCREAM011000000130
STRG.6650.1	RSCREAM011000000131
STRG.12198.1	RSCREAM011000000132
STRG.1913.2	RSCREAM011000000133
STRG.12911.3	RSCREAM011000000134
STRG.10633.1	RSCREAM011000000135
STRG.10180.1	RSCREAM011000000136
TRNY.12222	RSCREAM011000000137
TRNY.2720	RSCREAM011000000138
TRNY.10847	RSCREAM011000000139
STRG.714.2	RSCREAM011000000140
STRG.8231.1	RSCREAM011000000141
TRNY.3856	RSCREAM011000000142
TRNY.12163	RSCREAM011000000143
TRNY.15785	RSCREAM011000000144
STRG.3547.1	RSCREAM011000000145
STRG.10274.1	RSCREAM011000000146
STRG.6586.2	RSCREAM011000000147
STRG.7214.1	RSCREAM011000000148
STRG.803.1	RSCREAM011000000149
STRG.4052.1	RSCREAM011000000150
STRG.542.1	RSCREAM011000000151
STRG.11717.1	RSCREAM011000000152
STRG.683.1	RSCREAM011000000153
STRG.10990.1	RSCREAM011000000154
STRG.763.1	RSCREAM011000000155
STRG.5372.1	RSCREAM011000000156
TRNY.14112	RSCREAM011000000157
STRG.9479.1	RSCREAM011000000158
TRNY.9647	RSCREAM011000000159
TRNY.14773	RSCREAM011000000160
TRNY.7438	RSCREAM011000000161
STRG.12012.3	RSCREAM011000000162
STRG.1415.1	RSCREAM011000000163
STRG.9854.1	RSCREAM011000000164
TRNY.19750	RSCREAM011000000165
STRG.7850.1	RSCREAM011000000166
STRG.11256.1	RSCREAM011000000167
TRNY.13661	RSCREAM011000000168
TRNY.4482	RSCREAM011000000169
STRG.7412.1	RSCREAM011000000170
STRG.7687.1	RSCREAM011000000171
STRG.862.1	RSCREAM011000000172
TRNY.5038	RSCREAM011000000173
TRNY.14301	RSCREAM011000000174
TRNY.12338	RSCREAM011000000175
TRNY.8428	RSCREAM011000000176
STRG.1514.2	RSCREAM011000000177
TRNY.14242	RSCREAM011000000178
STRG.8447.2	RSCREAM011000000179
TRNY.4572	RSCREAM011000000180
STRG.12988.1	RSCREAM011000000181
TRNY.4900	RSCREAM011000000182
STRG.11489.1	RSCREAM011000000183
TRNY.10571	RSCREAM011000000184
STRG.7843.1	RSCREAM011000000185
STRG.6295.1	RSCREAM011000000186
TRNY.18285	RSCREAM011000000187
TRNY.8144	RSCREAM011000000188
STRG.2388.1	RSCREAM011000000189
TRNY.21178	RSCREAM011000000190
TRNY.4496	RSCREAM011000000191
STRG.5213.1	RSCREAM011000000192
STRG.2508.3	RSCREAM011000000193
TRNY.11638	RSCREAM011000000194
TRNY.16989	RSCREAM011000000195
STRG.10721.1	RSCREAM011000000196
STRG.1757.1	RSCREAM011000000197
TRNY.20487	RSCREAM011000000198
TRNY.9883	RSCREAM011000000199
STRG.10344.4	RSCREAM011000000200
STRG.3456.1	RSCREAM011000000201
STRG.2008.1	RSCREAM011000000202
STRG.6638.1	RSCREAM011000000203
TRNY.13945	RSCREAM011000000204
STRG.5879.2	RSCREAM011000000205
TRNY.900	RSCREAM011000000206
STRG.11192.1	RSCREAM011000000207
TRNY.16431	RSCREAM011000000208
TRNY.2328	RSCREAM011000000209
TRNY.4355	RSCREAM011000000210
STRG.4212.2	RSCREAM011000000211
TRNY.9134	RSCREAM011000000212
STRG.7080.1	RSCREAM011000000213
TRNY.1274	RSCREAM011000000214
TRNY.11199	RSCREAM011000000215
STRG.13477.1	RSCREAM011000000216
TRNY.18694	RSCREAM011000000217
STRG.13468.13	RSCREAM011000000218
TRNY.2357	RSCREAM011000000219
TRNY.11615	RSCREAM011000000220
TRNY.7044	RSCREAM011000000221
STRG.5794.1	RSCREAM011000000222
TRNY.6935	RSCREAM011000000223
STRG.5480.1	RSCREAM011000000224
STRG.11788.1	RSCREAM011000000225
TRNY.8120	RSCREAM011000000226
STRG.13350.1	RSCREAM011000000227
STRG.11931.1	RSCREAM011000000228
TRNY.8637	RSCREAM011000000229
STRG.745.1	RSCREAM011000000230
STRG.6175.1	RSCREAM011000000231
TRNY.9264	RSCREAM011000000232
STRG.5741.4	RSCREAM011000000233
TRNY.15012	RSCREAM011000000234
STRG.9397.1	RSCREAM011000000235
STRG.11925.2	RSCREAM011000000236
STRG.8578.1	RSCREAM011000000237
STRG.10356.1	RSCREAM011000000238
STRG.9089.3	RSCREAM011000000239
STRG.2292.1	RSCREAM011000000240
STRG.505.1	RSCREAM011000000241
TRNY.12681	RSCREAM011000000242
STRG.9974.1	RSCREAM011000000243
STRG.7970.1	RSCREAM011000000244
TRNY.7627	RSCREAM011000000245
TRNY.18550	RSCREAM011000000246
STRG.8488.1	RSCREAM011000000247
TRNY.11659	RSCREAM011000000248
STRG.13968.1	RSCREAM011000000249
STRG.3039.1	RSCREAM011000000250
TRNY.4805	RSCREAM011000000251
STRG.2199.4	RSCREAM011000000252
STRG.5251.1	RSCREAM011000000253
STRG.13559.2	RSCREAM011000000254
STRG.11652.1	RSCREAM011000000255
TRNY.104	RSCREAM011000000256
TRNY.9147	RSCREAM011000000257
STRG.13347.1	RSCREAM011000000258
STRG.7793.1	RSCREAM011000000259
STRG.713.1	RSCREAM011000000260
TRNY.8027	RSCREAM011000000261
STRG.401.1	RSCREAM011000000262
TRNY.6827	RSCREAM011000000263
STRG.9483.1	RSCREAM011000000264
STRG.7453.2	RSCREAM011000000265
STRG.5820.1	RSCREAM011000000266
TRNY.2744	RSCREAM011000000267
TRNY.12744	RSCREAM011000000268
TRNY.10542	RSCREAM011000000269
STRG.277.3	RSCREAM011000000270
TRNY.3976	RSCREAM011000000271
STRG.2780.1	RSCREAM011000000272
TRNY.1869	RSCREAM011000000273
TRNY.1596	RSCREAM011000000274
STRG.904.1	RSCREAM011000000275
STRG.10549.1	RSCREAM011000000276
STRG.11374.1	RSCREAM011000000277
STRG.10162.1	RSCREAM011000000278
STRG.13346.2	RSCREAM011000000279
TRNY.17916	RSCREAM011000000280
STRG.13159.4	RSCREAM011000000281
TRNY.20418	RSCREAM011000000282
STRG.9241.1	RSCREAM011000000283
TRNY.13630	RSCREAM011000000284
STRG.1320.1	RSCREAM011000000285
TRNY.10169	RSCREAM011000000286
STRG.812.1	RSCREAM011000000287
STRG.7187.1	RSCREAM011000000288
STRG.4224.1	RSCREAM011000000289
TRNY.4863	RSCREAM011000000290
STRG.11032.1	RSCREAM011000000291
TRNY.20664	RSCREAM011000000292
TRNY.20337	RSCREAM011000000293
STRG.13205.1	RSCREAM011000000294
TRNY.3208	RSCREAM011000000295
TRNY.18547	RSCREAM011000000296
STRG.11400.2	RSCREAM011000000297
TRNY.3086	RSCREAM011000000298
STRG.7061.1	RSCREAM011000000299
STRG.1563.1	RSCREAM011000000300
TRNY.689	RSCREAM011000000301
STRG.8828.1	RSCREAM011000000302
STRG.2517.1	RSCREAM011000000303
TRNY.13496	RSCREAM011000000304
TRNY.11326	RSCREAM011000000305
TRNY.12951	RSCREAM011000000306
STRG.8680.1	RSCREAM011000000307
TRNY.436	RSCREAM011000000308
TRNY.5075	RSCREAM011000000309
STRG.12674.1	RSCREAM011000000310
STRG.8857.1	RSCREAM011000000311
TRNY.5315	RSCREAM011000000312
STRG.10629.1	RSCREAM011000000313
STRG.7838.1	RSCREAM011000000314
STRG.11339.1	RSCREAM011000000315
STRG.5461.1	RSCREAM011000000316
TRNY.19380	RSCREAM011000000317
TRNY.9879	RSCREAM011000000318
TRNY.7766	RSCREAM011000000319
STRG.12884.2	RSCREAM011000000320
STRG.58.2	RSCREAM011000000321
TRNY.11332	RSCREAM011000000322
STRG.1210.1	RSCREAM011000000323
STRG.7898.1	RSCREAM011000000324
TRNY.9380	RSCREAM011000000325
STRG.12317.1	RSCREAM011000000326
STRG.11939.1	RSCREAM011000000327
TRNY.7384	RSCREAM011000000328
STRG.4314.1	RSCREAM011000000329
TRNY.3233	RSCREAM011000000330
STRG.4706.1	RSCREAM011000000331
TRNY.12351	RSCREAM011000000332
STRG.12508.1	RSCREAM011000000333
STRG.10686.1	RSCREAM011000000334
TRNY.10244	RSCREAM011000000335
STRG.9913.2	RSCREAM011000000336
STRG.10428.1	RSCREAM011000000337
TRNY.4953	RSCREAM011000000338
STRG.12316.2	RSCREAM011000000339
STRG.11089.1	RSCREAM011000000340
STRG.7803.1	RSCREAM011000000341
TRNY.20598	RSCREAM011000000342
TRNY.11082	RSCREAM011000000343
TRNY.20937	RSCREAM011000000344
TRNY.19030	RSCREAM011000000345
TRNY.16759	RSCREAM011000000346
STRG.10733.1	RSCREAM011000000347
STRG.9132.3	RSCREAM011000000348
STRG.11974.1	RSCREAM011000000349
STRG.10019.2	RSCREAM011000000350
STRG.13266.1	RSCREAM011000000351
TRNY.7509	RSCREAM011000000352
TRNY.4768	RSCREAM011000000353
TRNY.11651	RSCREAM011000000354
TRNY.4940	RSCREAM011000000355
TRNY.6968	RSCREAM011000000356
STRG.13701.2	RSCREAM011000000357
STRG.2434.1	RSCREAM011000000358
STRG.2535.2	RSCREAM011000000359
TRNY.20195	RSCREAM011000000360
TRNY.490	RSCREAM011000000361
TRNY.13475	RSCREAM011000000362
TRNY.20619	RSCREAM011000000363
TRNY.13516	RSCREAM011000000364
STRG.3378.1	RSCREAM011000000365
STRG.719.1	RSCREAM011000000366
STRG.9522.1	RSCREAM011000000367
TRNY.19527	RSCREAM011000000368
STRG.6490.1	RSCREAM011000000369
STRG.6784.1	RSCREAM011000000370
TRNY.9910	RSCREAM011000000371
STRG.6665.1	RSCREAM011000000372
TRNY.1634	RSCREAM011000000373
TRNY.7914	RSCREAM011000000374
STRG.7733.1	RSCREAM011000000375
STRG.3099.1	RSCREAM011000000376
STRG.5244.3	RSCREAM011000000377
STRG.9757.1	RSCREAM011000000378
STRG.8172.2	RSCREAM011000000379
STRG.1862.1	RSCREAM011000000380
STRG.13368.1	RSCREAM011000000381
TRNY.1883	RSCREAM011000000382
TRNY.17593	RSCREAM011000000383
TRNY.12915	RSCREAM011000000384
STRG.7787.2	RSCREAM011000000385
STRG.938.1	RSCREAM011000000386
STRG.12631.1	RSCREAM011000000387
STRG.5607.2	RSCREAM011000000388
STRG.11807.1	RSCREAM011000000389
TRNY.7513	RSCREAM011000000390
STRG.4583.1	RSCREAM011000000391
STRG.5362.1	RSCREAM011000000392
TRNY.20809	RSCREAM011000000393
TRNY.11458	RSCREAM011000000394
TRNY.13393	RSCREAM011000000395
STRG.9728.1	RSCREAM011000000396
STRG.4200.1	RSCREAM011000000397
TRNY.272	RSCREAM011000000398
TRNY.20985	RSCREAM011000000399
TRNY.13068	RSCREAM011000000400
STRG.943.4	RSCREAM011000000401
TRNY.11981	RSCREAM011000000402
STRG.13045.1	RSCREAM011000000403
STRG.494.1	RSCREAM011000000404
STRG.2033.1	RSCREAM011000000405
TRNY.10896	RSCREAM011000000406
TRNY.19594	RSCREAM011000000407
TRNY.763	RSCREAM011000000408
TRNY.18568	RSCREAM011000000409
TRNY.15637	RSCREAM011000000410
STRG.2447.1	RSCREAM011000000411
STRG.2926.1	RSCREAM011000000412
STRG.9415.1	RSCREAM011000000413
STRG.5734.1	RSCREAM011000000414
TRNY.15364	RSCREAM011000000415
TRNY.4889	RSCREAM011000000416
TRNY.19190	RSCREAM011000000417
TRNY.3105	RSCREAM011000000418
TRNY.7190	RSCREAM011000000419
TRNY.16344	RSCREAM011000000420
TRNY.16060	RSCREAM011000000421
STRG.1589.1	RSCREAM011000000422
TRNY.862	RSCREAM011000000423
STRG.6698.1	RSCREAM011000000424
STRG.5354.1	RSCREAM011000000425
TRNY.1777	RSCREAM011000000426
TRNY.17388	RSCREAM011000000427
STRG.3624.1	RSCREAM011000000428
TRNY.1864	RSCREAM011000000429
STRG.13620.3	RSCREAM011000000430
TRNY.5191	RSCREAM011000000431
STRG.10599.1	RSCREAM011000000432
TRNY.9923	RSCREAM011000000433
TRNY.11803	RSCREAM011000000434
TRNY.10440	RSCREAM011000000435
STRG.9186.1	RSCREAM011000000436
STRG.2499.1	RSCREAM011000000437
TRNY.9036	RSCREAM011000000438
STRG.9351.1	RSCREAM011000000439
STRG.11000.1	RSCREAM011000000440
STRG.4229.1	RSCREAM011000000441
TRNY.13097	RSCREAM011000000442
TRNY.2234	RSCREAM011000000443
STRG.592.1	RSCREAM011000000444
STRG.13397.1	RSCREAM011000000445
STRG.6450.4	RSCREAM011000000446
STRG.3526.1	RSCREAM011000000447
STRG.7025.1	RSCREAM011000000448
STRG.8710.1	RSCREAM011000000449
STRG.2672.3	RSCREAM011000000450
STRG.4666.1	RSCREAM011000000451
STRG.8892.2	RSCREAM011000000452
TRNY.6478	RSCREAM011000000453
STRG.9731.1	RSCREAM011000000454
TRNY.19885	RSCREAM011000000455
TRNY.6290	RSCREAM011000000456
TRNY.3390	RSCREAM011000000457
STRG.6086.2	RSCREAM011000000458
STRG.853.1	RSCREAM011000000459
TRNY.13185	RSCREAM011000000460
STRG.13492.3	RSCREAM011000000461
STRG.4905.1	RSCREAM011000000462
TRNY.7855	RSCREAM011000000463
STRG.10225.1	RSCREAM011000000464
STRG.3433.1	RSCREAM011000000465
TRNY.1852	RSCREAM011000000466
TRNY.666	RSCREAM011000000467
STRG.481.3	RSCREAM011000000468
TRNY.9767	RSCREAM011000000469
STRG.2610.1	RSCREAM011000000470
STRG.752.1	RSCREAM011000000471
STRG.13609.1	RSCREAM011000000472
TRNY.14362	RSCREAM011000000473
STRG.1223.1	RSCREAM011000000474
TRNY.12600	RSCREAM011000000475
TRNY.8649	RSCREAM011000000476
TRNY.18644	RSCREAM011000000477
TRNY.4996	RSCREAM011000000478
TRNY.2247	RSCREAM011000000479
STRG.13324.1	RSCREAM011000000480
TRNY.12313	RSCREAM011000000481
TRNY.5538	RSCREAM011000000482
TRNY.9215	RSCREAM011000000483
STRG.5799.1	RSCREAM011000000484
STRG.3153.1	RSCREAM011000000485
STRG.11212.1	RSCREAM011000000486
STRG.12287.1	RSCREAM011000000487
TRNY.12727	RSCREAM011000000488
STRG.6958.1	RSCREAM011000000489
STRG.1969.1	RSCREAM011000000490
STRG.4758.1	RSCREAM011000000491
STRG.3876.1	RSCREAM011000000492
STRG.10808.1	RSCREAM011000000493
TRNY.786	RSCREAM011000000494
TRNY.6670	RSCREAM011000000495
STRG.4727.1	RSCREAM011000000496
STRG.6091.1	RSCREAM011000000497
TRNY.13995	RSCREAM011000000498
TRNY.20251	RSCREAM011000000499
STRG.629.1	RSCREAM011000000500
STRG.7178.1	RSCREAM011000000501
STRG.11142.1	RSCREAM011000000502
STRG.12739.2	RSCREAM011000000503
STRG.10411.1	RSCREAM011000000504
STRG.1021.2	RSCREAM011000000505
TRNY.20383	RSCREAM011000000506
TRNY.9139	RSCREAM011000000507
TRNY.11149	RSCREAM011000000508
TRNY.17660	RSCREAM011000000509
TRNY.17739	RSCREAM011000000510
TRNY.13137	RSCREAM011000000511
TRNY.2432	RSCREAM011000000512
TRNY.50	RSCREAM011000000513
TRNY.14696	RSCREAM011000000514
STRG.8625.1	RSCREAM011000000515
TRNY.18452	RSCREAM011000000516
STRG.3034.1	RSCREAM011000000517
TRNY.18524	RSCREAM011000000518
STRG.5341.1	RSCREAM011000000519
TRNY.9511	RSCREAM011000000520
STRG.13076.1	RSCREAM011000000521
TRNY.9524	RSCREAM011000000522
TRNY.74	RSCREAM011000000523
TRNY.19242	RSCREAM011000000524
STRG.2093.3	RSCREAM011000000525
STRG.7912.1	RSCREAM011000000526
STRG.1632.1	RSCREAM011000000527
TRNY.14500	RSCREAM011000000528
STRG.6130.4	RSCREAM011000000529
TRNY.17576	RSCREAM011000000530
STRG.2418.1	RSCREAM011000000531
STRG.9565.2	RSCREAM011000000532
TRNY.1553	RSCREAM011000000533
STRG.11514.1	RSCREAM011000000534
TRNY.13343	RSCREAM011000000535
STRG.6622.2	RSCREAM011000000536
STRG.12035.4	RSCREAM011000000537
STRG.9464.1	RSCREAM011000000538
STRG.8701.1	RSCREAM011000000539
STRG.2742.1	RSCREAM011000000540
STRG.9005.1	RSCREAM011000000541
TRNY.17229	RSCREAM011000000542
TRNY.17543	RSCREAM011000000543
TRNY.10227	RSCREAM011000000544
STRG.12849.1	RSCREAM011000000545
TRNY.5451	RSCREAM011000000546
STRG.231.2	RSCREAM011000000547
STRG.13043.1	RSCREAM011000000548
STRG.5809.1	RSCREAM011000000549
TRNY.7998	RSCREAM011000000550
STRG.13378.4	RSCREAM011000000551
TRNY.19624	RSCREAM011000000552
TRNY.2492	RSCREAM011000000553
STRG.5060.1	RSCREAM011000000554
STRG.9452.1	RSCREAM011000000555
TRNY.19140	RSCREAM011000000556
TRNY.150	RSCREAM011000000557
TRNY.5503	RSCREAM011000000558
TRNY.6356	RSCREAM011000000559
STRG.8831.1	RSCREAM011000000560
STRG.7572.2	RSCREAM011000000561
STRG.12543.2	RSCREAM011000000562
TRNY.13395	RSCREAM011000000563
TRNY.2576	RSCREAM011000000564
TRNY.10846	RSCREAM011000000565
STRG.375.1	RSCREAM011000000566
TRNY.4559	RSCREAM011000000567
STRG.13095.1	RSCREAM011000000568
STRG.950.1	RSCREAM011000000569
STRG.3246.2	RSCREAM011000000570
STRG.6287.1	RSCREAM011000000571
TRNY.12237	RSCREAM011000000572
TRNY.6736	RSCREAM011000000573
TRNY.17623	RSCREAM011000000574
STRG.1859.1	RSCREAM011000000575
TRNY.17595	RSCREAM011000000576
TRNY.17658	RSCREAM011000000577
TRNY.20033	RSCREAM011000000578
TRNY.10294	RSCREAM011000000579
TRNY.10412	RSCREAM011000000580
TRNY.11141	RSCREAM011000000581
TRNY.3743	RSCREAM011000000582
STRG.5971.1	RSCREAM011000000583
STRG.10419.1	RSCREAM011000000584
TRNY.18338	RSCREAM011000000585
STRG.5442.1	RSCREAM011000000586
STRG.7275.1	RSCREAM011000000587
TRNY.20548	RSCREAM011000000588
STRG.7250.1	RSCREAM011000000589
STRG.1272.1	RSCREAM011000000590
STRG.9349.1	RSCREAM011000000591
STRG.2056.1	RSCREAM011000000592
STRG.3408.1	RSCREAM011000000593
STRG.4079.1	RSCREAM011000000594
STRG.7042.1	RSCREAM011000000595
TRNY.5904	RSCREAM011000000596
STRG.1045.1	RSCREAM011000000597
TRNY.4633	RSCREAM011000000598
STRG.10735.1	RSCREAM011000000599
STRG.6614.1	RSCREAM011000000600
TRNY.20215	RSCREAM011000000601
STRG.1313.1	RSCREAM011000000602
TRNY.20653	RSCREAM011000000603
STRG.40.1	RSCREAM011000000604
STRG.1073.1	RSCREAM011000000605
STRG.9262.1	RSCREAM011000000606
TRNY.7606	RSCREAM011000000607
TRNY.20628	RSCREAM011000000608
TRNY.19309	RSCREAM011000000609
TRNY.7919	RSCREAM011000000610
STRG.13538.1	RSCREAM011000000611
TRNY.2826	RSCREAM011000000612
TRNY.15404	RSCREAM011000000613
STRG.12451.2	RSCREAM011000000614
TRNY.9500	RSCREAM011000000615
TRNY.3750	RSCREAM011000000616
TRNY.7504	RSCREAM011000000617
TRNY.1954	RSCREAM011000000618
STRG.154.1	RSCREAM011000000619
STRG.2439.1	RSCREAM011000000620
TRNY.9096	RSCREAM011000000621
TRNY.4424	RSCREAM011000000622
STRG.12725.1	RSCREAM011000000623
STRG.6895.1	RSCREAM011000000624
TRNY.19157	RSCREAM011000000625
STRG.2454.4	RSCREAM011000000626
TRNY.5131	RSCREAM011000000627
TRNY.17731	RSCREAM011000000628
TRNY.4929	RSCREAM011000000629
TRNY.853	RSCREAM011000000630
STRG.13515.1	RSCREAM011000000631
STRG.4676.1	RSCREAM011000000632
TRNY.1874	RSCREAM011000000633
TRNY.9852	RSCREAM011000000634
STRG.7311.3	RSCREAM011000000635
STRG.5301.1	RSCREAM011000000636
STRG.2659.1	RSCREAM011000000637
STRG.4484.1	RSCREAM011000000638
TRNY.18107	RSCREAM011000000639
STRG.4790.1	RSCREAM011000000640
TRNY.16264	RSCREAM011000000641
STRG.6990.1	RSCREAM011000000642
STRG.10011.1	RSCREAM011000000643
STRG.13248.1	RSCREAM011000000644
TRNY.18315	RSCREAM011000000645
STRG.12413.1	RSCREAM011000000646
TRNY.6681	RSCREAM011000000647
STRG.13709.1	RSCREAM011000000648
STRG.10470.1	RSCREAM011000000649
TRNY.16425	RSCREAM011000000650
STRG.8142.1	RSCREAM011000000651
TRNY.10057	RSCREAM011000000652
TRNY.14980	RSCREAM011000000653
TRNY.18681	RSCREAM011000000654
STRG.2892.1	RSCREAM011000000655
TRNY.12550	RSCREAM011000000656
STRG.6406.1	RSCREAM011000000657
TRNY.5409	RSCREAM011000000658
TRNY.12700	RSCREAM011000000659
STRG.1351.1	RSCREAM011000000660
STRG.2423.4	RSCREAM011000000661
STRG.10357.1	RSCREAM011000000662
TRNY.11848	RSCREAM011000000663
TRNY.3532	RSCREAM011000000664
TRNY.7009	RSCREAM011000000665
TRNY.7597	RSCREAM011000000666
TRNY.21107	RSCREAM011000000667
STRG.11094.1	RSCREAM011000000668
TRNY.667	RSCREAM011000000669
TRNY.9864	RSCREAM011000000670
STRG.10718.1	RSCREAM011000000671
TRNY.13908	RSCREAM011000000672
TRNY.6660	RSCREAM011000000673
TRNY.18626	RSCREAM011000000674
TRNY.787	RSCREAM011000000675
STRG.9915.1	RSCREAM011000000676
STRG.11530.1	RSCREAM011000000677
STRG.9632.1	RSCREAM011000000678
TRNY.8609	RSCREAM011000000679
STRG.4296.1	RSCREAM011000000680
STRG.6121.1	RSCREAM011000000681
TRNY.3358	RSCREAM011000000682
STRG.444.1	RSCREAM011000000683
TRNY.1524	RSCREAM011000000684
TRNY.1269	RSCREAM011000000685
STRG.941.1	RSCREAM011000000686
TRNY.7013	RSCREAM011000000687
STRG.13973.1	RSCREAM011000000688
TRNY.14469	RSCREAM011000000689
STRG.3866.1	RSCREAM011000000690
STRG.1979.1	RSCREAM011000000691
TRNY.14190	RSCREAM011000000692
TRNY.12627	RSCREAM011000000693
STRG.3007.1	RSCREAM011000000694
TRNY.18488	RSCREAM011000000695
STRG.12233.2	RSCREAM011000000696
TRNY.1139	RSCREAM011000000697
STRG.2891.2	RSCREAM011000000698
TRNY.9279	RSCREAM011000000699
TRNY.7345	RSCREAM011000000700
STRG.11982.2	RSCREAM011000000701
STRG.9021.2	RSCREAM011000000702
STRG.12166.2	RSCREAM011000000703
STRG.4973.1	RSCREAM011000000704
STRG.6773.1	RSCREAM011000000705
STRG.6663.2	RSCREAM011000000706
TRNY.18546	RSCREAM011000000707
TRNY.20322	RSCREAM011000000708
STRG.8141.2	RSCREAM011000000709
TRNY.339	RSCREAM011000000710
STRG.8228.1	RSCREAM011000000711
TRNY.10364	RSCREAM011000000712
TRNY.5631	RSCREAM011000000713
TRNY.13497	RSCREAM011000000714
TRNY.11327	RSCREAM011000000715
STRG.9969.1	RSCREAM011000000716
TRNY.10637	RSCREAM011000000717
TRNY.8386	RSCREAM011000000718
STRG.12916.1	RSCREAM011000000719
STRG.2533.1	RSCREAM011000000720
TRNY.17891	RSCREAM011000000721
STRG.9859.1	RSCREAM011000000722
TRNY.18573	RSCREAM011000000723
TRNY.2652	RSCREAM011000000724
STRG.2593.1	RSCREAM011000000725
STRG.7203.1	RSCREAM011000000726
STRG.5055.1	RSCREAM011000000727
TRNY.6077	RSCREAM011000000728
TRNY.3217	RSCREAM011000000729
TRNY.8764	RSCREAM011000000730
STRG.3124.1	RSCREAM011000000731
TRNY.333	RSCREAM011000000732
TRNY.8685	RSCREAM011000000733
STRG.1519.2	RSCREAM011000000734
TRNY.9401	RSCREAM011000000735
STRG.5310.1	RSCREAM011000000736
TRNY.11927	RSCREAM011000000737
STRG.795.1	RSCREAM011000000738
STRG.2068.2	RSCREAM011000000739
TRNY.7544	RSCREAM011000000740
STRG.10940.1	RSCREAM011000000741
TRNY.4510	RSCREAM011000000742
STRG.4166.1	RSCREAM011000000743
TRNY.20922	RSCREAM011000000744
STRG.8988.1	RSCREAM011000000745
STRG.12571.3	RSCREAM011000000746
STRG.12758.2	RSCREAM011000000747
TRNY.3833	RSCREAM011000000748
STRG.7470.1	RSCREAM011000000749
TRNY.19646	RSCREAM011000000750
STRG.10876.1	RSCREAM011000000751
TRNY.1199	RSCREAM011000000752
TRNY.12834	RSCREAM011000000753
STRG.617.1	RSCREAM011000000754
STRG.6020.4	RSCREAM011000000755
STRG.7298.1	RSCREAM011000000756
TRNY.10319	RSCREAM011000000757
STRG.13267.1	RSCREAM011000000758
STRG.12438.2	RSCREAM011000000759
STRG.10312.1	RSCREAM011000000760
STRG.13008.1	RSCREAM011000000761
STRG.7002.1	RSCREAM011000000762
STRG.555.1	RSCREAM011000000763
TRNY.2785	RSCREAM011000000764
TRNY.4193	RSCREAM011000000765
TRNY.2664	RSCREAM011000000766
STRG.8078.1	RSCREAM011000000767
STRG.5954.2	RSCREAM011000000768
TRNY.4787	RSCREAM011000000769
TRNY.4108	RSCREAM011000000770
TRNY.13073	RSCREAM011000000771
STRG.11617.2	RSCREAM011000000772
STRG.3448.1	RSCREAM011000000773
STRG.13870.1	RSCREAM011000000774
STRG.1464.1	RSCREAM011000000775
TRNY.19526	RSCREAM011000000776
TRNY.8332	RSCREAM011000000777
STRG.10101.1	RSCREAM011000000778
STRG.13133.2	RSCREAM011000000779
TRNY.12879	RSCREAM011000000780
TRNY.2566	RSCREAM011000000781
STRG.9692.1	RSCREAM011000000782
STRG.5402.1	RSCREAM011000000783
STRG.4236.1	RSCREAM011000000784
TRNY.3703	RSCREAM011000000785
TRNY.9553	RSCREAM011000000786
TRNY.5271	RSCREAM011000000787
STRG.4343.1	RSCREAM011000000788
STRG.4069.1	RSCREAM011000000789
TRNY.14461	RSCREAM011000000790
TRNY.19271	RSCREAM011000000791
STRG.4800.1	RSCREAM011000000792
TRNY.16219	RSCREAM011000000793
STRG.11806.1	RSCREAM011000000794
TRNY.1441	RSCREAM011000000795
TRNY.1500	RSCREAM011000000796
TRNY.7950	RSCREAM011000000797
STRG.954.1	RSCREAM011000000798
STRG.4921.2	RSCREAM011000000799
TRNY.16149	RSCREAM011000000800
STRG.451.1	RSCREAM011000000801
STRG.5961.1	RSCREAM011000000802
TRNY.16562	RSCREAM011000000803
STRG.7265.1	RSCREAM011000000804
STRG.1791.1	RSCREAM011000000805
TRNY.13206	RSCREAM011000000806
TRNY.154	RSCREAM011000000807
STRG.9313.1	RSCREAM011000000808
TRNY.18892	RSCREAM011000000809
STRG.8399.1	RSCREAM011000000810
STRG.5177.1	RSCREAM011000000811
TRNY.528	RSCREAM011000000812
TRNY.17899	RSCREAM011000000813
STRG.8125.1	RSCREAM011000000814
TRNY.16255	RSCREAM011000000815
TRNY.8491	RSCREAM011000000816
TRNY.9962	RSCREAM011000000817
TRNY.8046	RSCREAM011000000818
STRG.11171.1	RSCREAM011000000819
TRNY.5575	RSCREAM011000000820
STRG.3429.4	RSCREAM011000000821
STRG.9045.1	RSCREAM011000000822
STRG.7219.1	RSCREAM011000000823
TRNY.17631	RSCREAM011000000824
TRNY.9126	RSCREAM011000000825
STRG.1254.1	RSCREAM011000000826
TRNY.18959	RSCREAM011000000827
STRG.1063.1	RSCREAM011000000828
STRG.6528.1	RSCREAM011000000829
STRG.4015.1	RSCREAM011000000830
STRG.2702.1	RSCREAM011000000831
TRNY.7085	RSCREAM011000000832
TRNY.12568	RSCREAM011000000833
STRG.4375.1	RSCREAM011000000834
STRG.8741.1	RSCREAM011000000835
TRNY.20728	RSCREAM011000000836
TRNY.7943	RSCREAM011000000837
STRG.6856.2	RSCREAM011000000838
STRG.12148.1	RSCREAM011000000839
STRG.3640.1	RSCREAM011000000840
STRG.6286.1	RSCREAM011000000841
STRG.12983.1	RSCREAM011000000842
TRNY.11239	RSCREAM011000000843
TRNY.7361	RSCREAM011000000844
STRG.7872.1	RSCREAM011000000845
STRG.1850.1	RSCREAM011000000846
STRG.2638.1	RSCREAM011000000847
STRG.7415.1	RSCREAM011000000848
TRNY.17755	RSCREAM011000000849
TRNY.10960	RSCREAM011000000850
STRG.1412.1	RSCREAM011000000851
STRG.11226.1	RSCREAM011000000852
TRNY.2612	RSCREAM011000000853
STRG.1936.2	RSCREAM011000000854
STRG.8893.1	RSCREAM011000000855
TRNY.13832	RSCREAM011000000856
TRNY.2577	RSCREAM011000000857
STRG.5350.1	RSCREAM011000000858
TRNY.13826	RSCREAM011000000859
STRG.12033.1	RSCREAM011000000860
STRG.5015.1	RSCREAM011000000861
STRG.10431.1	RSCREAM011000000862
STRG.5375.1	RSCREAM011000000863
TRNY.6357	RSCREAM011000000864
TRNY.16356	RSCREAM011000000865
STRG.10751.1	RSCREAM011000000866
TRNY.8007	RSCREAM011000000867
TRNY.11633	RSCREAM011000000868
STRG.13874.1	RSCREAM011000000869
STRG.10023.1	RSCREAM011000000870
STRG.7337.1	RSCREAM011000000871
STRG.10058.1	RSCREAM011000000872
TRNY.20849	RSCREAM011000000873
TRNY.1020	RSCREAM011000000874
STRG.6292.1	RSCREAM011000000875
TRNY.19991	RSCREAM011000000876
STRG.3392.1	RSCREAM011000000877
STRG.810.1	RSCREAM011000000878
STRG.4204.1	RSCREAM011000000879
STRG.6761.1	RSCREAM011000000880
TRNY.11584	RSCREAM011000000881
TRNY.16549	RSCREAM011000000882
TRNY.4944	RSCREAM011000000883
TRNY.9509	RSCREAM011000000884
STRG.12653.1	RSCREAM011000000885
TRNY.119	RSCREAM011000000886
STRG.12215.1	RSCREAM011000000887
TRNY.19092	RSCREAM011000000888
TRNY.2827	RSCREAM011000000889
TRNY.19181	RSCREAM011000000890
STRG.9353.1	RSCREAM011000000891
TRNY.6115	RSCREAM011000000892
STRG.2366.1	RSCREAM011000000893
TRNY.16162	RSCREAM011000000894
STRG.6494.1	RSCREAM011000000895
TRNY.3339	RSCREAM011000000896
TRNY.14384	RSCREAM011000000897
STRG.7522.1	RSCREAM011000000898
TRNY.5787	RSCREAM011000000899
TRNY.8518	RSCREAM011000000900
STRG.2390.2	RSCREAM011000000901
TRNY.3467	RSCREAM011000000902
STRG.6780.1	RSCREAM011000000903
STRG.13907.1	RSCREAM011000000904
STRG.4980.1	RSCREAM011000000905
TRNY.12168	RSCREAM011000000906
STRG.2028.1	RSCREAM011000000907
STRG.4055.1	RSCREAM011000000908
TRNY.20103	RSCREAM011000000909
STRG.4070.1	RSCREAM011000000910
TRNY.1127	RSCREAM011000000911
STRG.4310.1	RSCREAM011000000912
TRNY.2308	RSCREAM011000000913
STRG.3431.1	RSCREAM011000000914
STRG.11328.1	RSCREAM011000000915
TRNY.814	RSCREAM011000000916
TRNY.12252	RSCREAM011000000917
TRNY.16629	RSCREAM011000000918
STRG.5922.1	RSCREAM011000000919
STRG.6291.2	RSCREAM011000000920
TRNY.11053	RSCREAM011000000921
STRG.3391.2	RSCREAM011000000922
TRNY.10204	RSCREAM011000000923
STRG.3383.4	RSCREAM011000000924
STRG.6672.1	RSCREAM011000000925
STRG.11850.1	RSCREAM011000000926
STRG.12193.1	RSCREAM011000000927
STRG.1221.1	RSCREAM011000000928
STRG.7344.1	RSCREAM011000000929
TRNY.18918	RSCREAM011000000930
TRNY.8100	RSCREAM011000000931
TRNY.5510	RSCREAM011000000932
STRG.10482.1	RSCREAM011000000933
STRG.5166.1	RSCREAM011000000934
TRNY.1158	RSCREAM011000000935
STRG.5973.1	RSCREAM011000000936
TRNY.9450	RSCREAM011000000937
STRG.8586.1	RSCREAM011000000938
STRG.926.1	RSCREAM011000000939
STRG.13699.1	RSCREAM011000000940
STRG.13245.1	RSCREAM011000000941
STRG.11592.2	RSCREAM011000000942
STRG.9061.1	RSCREAM011000000943
STRG.2906.1	RSCREAM011000000944
TRNY.18757	RSCREAM011000000945
TRNY.14127	RSCREAM011000000946
TRNY.10426	RSCREAM011000000947
TRNY.18507	RSCREAM011000000948
TRNY.9585	RSCREAM011000000949
STRG.3491.1	RSCREAM011000000950
STRG.7545.1	RSCREAM011000000951
STRG.11928.1	RSCREAM011000000952
STRG.5282.1	RSCREAM011000000953
STRG.11953.1	RSCREAM011000000954
TRNY.126	RSCREAM011000000955
TRNY.12506	RSCREAM011000000956
TRNY.5263	RSCREAM011000000957
STRG.1542.1	RSCREAM011000000958
TRNY.7879	RSCREAM011000000959
STRG.3751.2	RSCREAM011000000960
TRNY.9766	RSCREAM011000000961
TRNY.4842	RSCREAM011000000962
STRG.1981.1	RSCREAM011000000963
TRNY.1419	RSCREAM011000000964
STRG.13115.1	RSCREAM011000000965
TRNY.3602	RSCREAM011000000966
STRG.10474.1	RSCREAM011000000967
STRG.8719.1	RSCREAM011000000968
STRG.9793.1	RSCREAM011000000969
TRNY.7147	RSCREAM011000000970
TRNY.1690	RSCREAM011000000971
TRNY.12436	RSCREAM011000000972
STRG.13307.1	RSCREAM011000000973
TRNY.9281	RSCREAM011000000974
STRG.13518.1	RSCREAM011000000975
TRNY.6299	RSCREAM011000000976
TRNY.12422	RSCREAM011000000977
STRG.12429.1	RSCREAM011000000978
TRNY.7462	RSCREAM011000000979
STRG.7483.1	RSCREAM011000000980
TRNY.4413	RSCREAM011000000981
TRNY.1004	RSCREAM011000000982
STRG.8138.2	RSCREAM011000000983
TRNY.13152	RSCREAM011000000984
STRG.9205.2	RSCREAM011000000985
STRG.2784.1	RSCREAM011000000986
STRG.13159.1	RSCREAM011000000987
TRNY.16733	RSCREAM011000000988
STRG.10759.1	RSCREAM011000000989
STRG.2490.1	RSCREAM011000000990
STRG.7241.1	RSCREAM011000000991
TRNY.8653	RSCREAM011000000992
TRNY.13007	RSCREAM011000000993
STRG.11090.1	RSCREAM011000000994
TRNY.927	RSCREAM011000000995
TRNY.5062	RSCREAM011000000996
TRNY.113	RSCREAM011000000997
STRG.813.2	RSCREAM011000000998
TRNY.15716	RSCREAM011000000999
STRG.7157.2	RSCREAM011000001000
STRG.11534.1	RSCREAM011000001001
STRG.3149.1	RSCREAM011000001002
STRG.6154.1	RSCREAM011000001003
STRG.6232.1	RSCREAM011000001004
STRG.945.1	RSCREAM011000001005
TRNY.7053	RSCREAM011000001006
STRG.13066.1	RSCREAM011000001007
TRNY.7264	RSCREAM011000001008
STRG.11456.1	RSCREAM011000001009
TRNY.17566	RSCREAM011000001010
TRNY.9658	RSCREAM011000001011
TRNY.15561	RSCREAM011000001012
STRG.864.1	RSCREAM011000001013
STRG.9502.1	RSCREAM011000001014
STRG.11683.1	RSCREAM011000001015
STRG.11130.1	RSCREAM011000001016
TRNY.672	RSCREAM011000001017
TRNY.9627	RSCREAM011000001018
TRNY.17670	RSCREAM011000001019
TRNY.18740	RSCREAM011000001020
STRG.9955.1	RSCREAM011000001021
TRNY.21146	RSCREAM011000001022
TRNY.16956	RSCREAM011000001023
STRG.7369.2	RSCREAM011000001024
TRNY.14194	RSCREAM011000001025
TRNY.12147	RSCREAM011000001026
TRNY.5929	RSCREAM011000001027
TRNY.12083	RSCREAM011000001028
STRG.5676.1	RSCREAM011000001029
TRNY.20287	RSCREAM011000001030
STRG.6926.1	RSCREAM011000001031
TRNY.11572	RSCREAM011000001032
TRNY.7134	RSCREAM011000001033
STRG.13882.1	RSCREAM011000001034
TRNY.4374	RSCREAM011000001035
STRG.10060.1	RSCREAM011000001036
STRG.2603.1	RSCREAM011000001037
TRNY.13889	RSCREAM011000001038
TRNY.2995	RSCREAM011000001039
STRG.8833.1	RSCREAM011000001040
STRG.5790.1	RSCREAM011000001041
STRG.2698.1	RSCREAM011000001042
STRG.5574.1	RSCREAM011000001043
TRNY.4997	RSCREAM011000001044
TRNY.18146	RSCREAM011000001045
STRG.11289.1	RSCREAM011000001046
STRG.5450.2	RSCREAM011000001047
STRG.1748.1	RSCREAM011000001048
TRNY.18485	RSCREAM011000001049
STRG.5484.1	RSCREAM011000001050
STRG.3877.1	RSCREAM011000001051
STRG.13860.1	RSCREAM011000001052
TRNY.17087	RSCREAM011000001053
TRNY.8140	RSCREAM011000001054
TRNY.5411	RSCREAM011000001055
STRG.9843.1	RSCREAM011000001056
TRNY.13063	RSCREAM011000001057
TRNY.4786	RSCREAM011000001058
TRNY.18612	RSCREAM011000001059
STRG.4325.2	RSCREAM011000001060
STRG.11964.2	RSCREAM011000001061
STRG.13098.1	RSCREAM011000001062
TRNY.7011	RSCREAM011000001063
STRG.4081.1	RSCREAM011000001064
TRNY.551	RSCREAM011000001065
STRG.10932.1	RSCREAM011000001066
STRG.4813.1	RSCREAM011000001067
TRNY.7883	RSCREAM011000001068
STRG.3957.1	RSCREAM011000001069
STRG.10389.1	RSCREAM011000001070
STRG.428.1	RSCREAM011000001071
TRNY.17655	RSCREAM011000001072
STRG.1865.1	RSCREAM011000001073
TRNY.3625	RSCREAM011000001074
STRG.74.1	RSCREAM011000001075
STRG.12086.1	RSCREAM011000001076
STRG.3709.2	RSCREAM011000001077
STRG.14041.1	RSCREAM011000001078
STRG.9023.2	RSCREAM011000001079
TRNY.4519	RSCREAM011000001080
STRG.4167.1	RSCREAM011000001081
TRNY.18387	RSCREAM011000001082
TRNY.3891	RSCREAM011000001083
STRG.13448.2	RSCREAM011000001084
TRNY.9438	RSCREAM011000001085
TRNY.3102	RSCREAM011000001086
STRG.7479.1	RSCREAM011000001087
STRG.10866.1	RSCREAM011000001088
TRNY.7647	RSCREAM011000001089
STRG.4442.1	RSCREAM011000001090
TRNY.19540	RSCREAM011000001091
TRNY.12929	RSCREAM011000001092
TRNY.5633	RSCREAM011000001093
TRNY.15925	RSCREAM011000001094
STRG.9687.1	RSCREAM011000001095
TRNY.791	RSCREAM011000001096
TRNY.10617	RSCREAM011000001097
STRG.9875.1	RSCREAM011000001098
STRG.9690.9	RSCREAM011000001099
STRG.9884.2	RSCREAM011000001100
TRNY.18563	RSCREAM011000001101
TRNY.16893	RSCREAM011000001102
STRG.12922.1	RSCREAM011000001103
STRG.5079.1	RSCREAM011000001104
TRNY.6704	RSCREAM011000001105
TRNY.4261	RSCREAM011000001106
STRG.5319.1	RSCREAM011000001107
TRNY.19214	RSCREAM011000001108
TRNY.10974	RSCREAM011000001109
TRNY.9158	RSCREAM011000001110
TRNY.17035	RSCREAM011000001111
TRNY.12578	RSCREAM011000001112
TRNY.10290	RSCREAM011000001113
STRG.1340.1	RSCREAM011000001114
STRG.11911.2	RSCREAM011000001115
STRG.814.1	RSCREAM011000001116
STRG.10423.1	RSCREAM011000001117
STRG.3713.2	RSCREAM011000001118
STRG.289.1	RSCREAM011000001119
STRG.5398.1	RSCREAM011000001120
STRG.6654.1	RSCREAM011000001121
STRG.12021.1	RSCREAM011000001122
STRG.10458.1	RSCREAM011000001123
STRG.13535.1	RSCREAM011000001124
TRNY.8047	RSCREAM011000001125
STRG.7861.2	RSCREAM011000001126
STRG.12728.1	RSCREAM011000001127
STRG.5840.1	RSCREAM011000001128
TRNY.2724	RSCREAM011000001129
STRG.2376.1	RSCREAM011000001130
STRG.7210.1	RSCREAM011000001131
STRG.9214.1	RSCREAM011000001132
TRNY.1384	RSCREAM011000001133
TRNY.8433	RSCREAM011000001134
STRG.1898.1	RSCREAM011000001135
TRNY.17985	RSCREAM011000001136
TRNY.7634	RSCREAM011000001137
STRG.10031.1	RSCREAM011000001138
STRG.12433.1	RSCREAM011000001139
STRG.6662.1	RSCREAM011000001140
STRG.2414.4	RSCREAM011000001141
TRNY.20545	RSCREAM011000001142
TRNY.13296	RSCREAM011000001143
TRNY.18802	RSCREAM011000001144
TRNY.15027	RSCREAM011000001145
STRG.5176.1	RSCREAM011000001146
STRG.4734.3	RSCREAM011000001147
TRNY.455	RSCREAM011000001148
TRNY.19707	RSCREAM011000001149
STRG.119.1	RSCREAM011000001150
TRNY.16572	RSCREAM011000001151
STRG.13242.3	RSCREAM011000001152
TRNY.19557	RSCREAM011000001153
STRG.13301.3	RSCREAM011000001154
STRG.2532.2	RSCREAM011000001155
STRG.4809.1	RSCREAM011000001156
STRG.1353.1	RSCREAM011000001157
TRNY.16282	RSCREAM011000001158
STRG.6048.1	RSCREAM011000001159
TRNY.12175	RSCREAM011000001160
TRNY.15179	RSCREAM011000001161
STRG.8848.1	RSCREAM011000001162
STRG.3185.1	RSCREAM011000001163
STRG.2198.1	RSCREAM011000001164
STRG.10738.1	RSCREAM011000001165
STRG.11896.1	RSCREAM011000001166
TRNY.16729	RSCREAM011000001167
TRNY.919	RSCREAM011000001168
STRG.10981.1	RSCREAM011000001169
TRNY.1921	RSCREAM011000001170
STRG.3207.2	RSCREAM011000001171
STRG.13405.1	RSCREAM011000001172
STRG.8750.1	RSCREAM011000001173
TRNY.10788	RSCREAM011000001174
STRG.9324.1	RSCREAM011000001175
STRG.1187.1	RSCREAM011000001176
STRG.1708.1	RSCREAM011000001177
TRNY.913	RSCREAM011000001178
STRG.10381.1	RSCREAM011000001179
TRNY.127	RSCREAM011000001180
TRNY.9776	RSCREAM011000001181
STRG.10228.1	RSCREAM011000001182
TRNY.16786	RSCREAM011000001183
TRNY.16239	RSCREAM011000001184
TRNY.544	RSCREAM011000001185
STRG.10253.1	RSCREAM011000001186
TRNY.3095	RSCREAM011000001187
TRNY.21197	RSCREAM011000001188
STRG.927.1	RSCREAM011000001189
STRG.10460.1	RSCREAM011000001190
STRG.113.1	RSCREAM011000001191
STRG.10199.1	RSCREAM011000001192
STRG.8330.1	RSCREAM011000001193
STRG.5963.1	RSCREAM011000001194
STRG.270.1	RSCREAM011000001195
TRNY.12861	RSCREAM011000001196
TRNY.9690	RSCREAM011000001197
TRNY.704	RSCREAM011000001198
TRNY.18657	RSCREAM011000001199
STRG.1793.1	RSCREAM011000001200
STRG.1838.1	RSCREAM011000001201
TRNY.10652	RSCREAM011000001202
TRNY.14349	RSCREAM011000001203
STRG.7003.2	RSCREAM011000001204
STRG.10659.1	RSCREAM011000001205
TRNY.15616	RSCREAM011000001206
TRNY.5072	RSCREAM011000001207
TRNY.13275	RSCREAM011000001208
TRNY.5312	RSCREAM011000001209
STRG.2268.1	RSCREAM011000001210
STRG.8743.1	RSCREAM011000001211
TRNY.5245	RSCREAM011000001212
STRG.283.1	RSCREAM011000001213
STRG.5338.1	RSCREAM011000001214
TRNY.16584	RSCREAM011000001215
STRG.4512.1	RSCREAM011000001216
STRG.1061.1	RSCREAM011000001217
TRNY.2978	RSCREAM011000001218
STRG.4251.3	RSCREAM011000001219
TRNY.12604	RSCREAM011000001220
STRG.5727.1	RSCREAM011000001221
STRG.4767.2	RSCREAM011000001222
TRNY.4920	RSCREAM011000001223
STRG.4677.1	RSCREAM011000001224
STRG.13466.1	RSCREAM011000001225
TRNY.6720	RSCREAM011000001226
TRNY.7941	RSCREAM011000001227
STRG.14049.1	RSCREAM011000001228
TRNY.20884	RSCREAM011000001229
STRG.11490.1	RSCREAM011000001230
TRNY.13407	RSCREAM011000001231
TRNY.8387	RSCREAM011000001232
STRG.9168.3	RSCREAM011000001233
TRNY.6615	RSCREAM011000001234
STRG.12336.1	RSCREAM011000001235
STRG.11783.1	RSCREAM011000001236
STRG.11169.1	RSCREAM011000001237
TRNY.11162	RSCREAM011000001238
TRNY.14556	RSCREAM011000001239
TRNY.14941	RSCREAM011000001240
TRNY.18037	RSCREAM011000001241
TRNY.9403	RSCREAM011000001242
TRNY.5693	RSCREAM011000001243
STRG.11542.1	RSCREAM011000001244
STRG.1396.3	RSCREAM011000001245
STRG.3113.1	RSCREAM011000001246
TRNY.7274	RSCREAM011000001247
STRG.13823.1	RSCREAM011000001248
TRNY.21124	RSCREAM011000001249
STRG.8256.1	RSCREAM011000001250
STRG.6918.1	RSCREAM011000001251
STRG.540.1	RSCREAM011000001252
TRNY.20167	RSCREAM011000001253
STRG.13858.1	RSCREAM011000001254
TRNY.6226	RSCREAM011000001255
TRNY.4802	RSCREAM011000001256
STRG.9400.2	RSCREAM011000001257
STRG.13963.1	RSCREAM011000001258
STRG.10332.1	RSCREAM011000001259
STRG.6388.1	RSCREAM011000001260
TRNY.21037	RSCREAM011000001261
TRNY.6894	RSCREAM011000001262
STRG.5229.1	RSCREAM011000001263
STRG.3288.1	RSCREAM011000001264
STRG.5564.1	RSCREAM011000001265
STRG.3590.1	RSCREAM011000001266
TRNY.17176	RSCREAM011000001267
STRG.7505.1	RSCREAM011000001268
STRG.9982.2	RSCREAM011000001269
STRG.2295.1	RSCREAM011000001270
STRG.3006.1	RSCREAM011000001271
STRG.10326.1	RSCREAM011000001272
TRNY.1627	RSCREAM011000001273
STRG.3867.1	RSCREAM011000001274
STRG.7952.1	RSCREAM011000001275
TRNY.19269	RSCREAM011000001276
STRG.10805.1	RSCREAM011000001277
STRG.5666.1	RSCREAM011000001278
TRNY.13998	RSCREAM011000001279
STRG.6279.4	RSCREAM011000001280
STRG.11637.2	RSCREAM011000001281
STRG.7652.4	RSCREAM011000001282
STRG.10039.1	RSCREAM011000001283
STRG.492.1	RSCREAM011000001284
STRG.7065.2	RSCREAM011000001285
TRNY.18124	RSCREAM011000001286
TRNY.3701	RSCREAM011000001287
TRNY.1260	RSCREAM011000001288
STRG.13691.2	RSCREAM011000001289
TRNY.7962	RSCREAM011000001290
STRG.7983.1	RSCREAM011000001291
STRG.9001.2	RSCREAM011000001292
TRNY.12712	RSCREAM011000001293
TRNY.2729	RSCREAM011000001294
STRG.594.1	RSCREAM011000001295
STRG.8293.1	RSCREAM011000001296
TRNY.14999	RSCREAM011000001297
TRNY.7126	RSCREAM011000001298
TRNY.15688	RSCREAM011000001299
TRNY.1389	RSCREAM011000001300
STRG.3546.1	RSCREAM011000001301
TRNY.8781	RSCREAM011000001302
TRNY.20543	RSCREAM011000001303
STRG.1275.1	RSCREAM011000001304
STRG.13344.7	RSCREAM011000001305
STRG.1250.1	RSCREAM011000001306
TRNY.10240	RSCREAM011000001307
STRG.2990.1	RSCREAM011000001308
TRNY.17421	RSCREAM011000001309
STRG.4249.1	RSCREAM011000001310
STRG.4354.1	RSCREAM011000001311
STRG.6659.1	RSCREAM011000001312
TRNY.5889	RSCREAM011000001313
TRNY.19816	RSCREAM011000001314
TRNY.5656	RSCREAM011000001315
STRG.6886.1	RSCREAM011000001316
TRNY.17983	RSCREAM011000001317
STRG.6892.1	RSCREAM011000001318
TRNY.13116	RSCREAM011000001319
STRG.8092.1	RSCREAM011000001320
STRG.2406.1	RSCREAM011000001321
TRNY.5562	RSCREAM011000001322
STRG.11970.1	RSCREAM011000001323
STRG.3058.1	RSCREAM011000001324
TRNY.1504	RSCREAM011000001325
STRG.11846.1	RSCREAM011000001326
STRG.12505.1	RSCREAM011000001327
TRNY.7954	RSCREAM011000001328
STRG.754.1	RSCREAM011000001329
STRG.10425.1	RSCREAM011000001330
STRG.5200.1	RSCREAM011000001331
STRG.12290.3	RSCREAM011000001332
STRG.4362.1	RSCREAM011000001333
STRG.7073.1	RSCREAM011000001334
STRG.3027.1	RSCREAM011000001335
TRNY.20623	RSCREAM011000001336
STRG.368.1	RSCREAM011000001337
STRG.13048.1	RSCREAM011000001338
STRG.8673.1	RSCREAM011000001339
TRNY.11735	RSCREAM011000001340
TRNY.19654	RSCREAM011000001341
TRNY.15923	RSCREAM011000001342
STRG.5836.1	RSCREAM011000001343
STRG.1756.1	RSCREAM011000001344
TRNY.5768	RSCREAM011000001345
STRG.8189.1	RSCREAM011000001346
TRNY.20451	RSCREAM011000001347
TRNY.6839	RSCREAM011000001348
TRNY.17259	RSCREAM011000001349
TRNY.17193	RSCREAM011000001350
STRG.7309.1	RSCREAM011000001351
STRG.9717.1	RSCREAM011000001352
STRG.3637.1	RSCREAM011000001353
STRG.13906.1	RSCREAM011000001354
TRNY.7553	RSCREAM011000001355
TRNY.1051	RSCREAM011000001356
STRG.11412.1	RSCREAM011000001357
STRG.11294.1	RSCREAM011000001358
STRG.1695.1	RSCREAM011000001359
STRG.13741.1	RSCREAM011000001360
STRG.12487.1	RSCREAM011000001361
STRG.10141.1	RSCREAM011000001362
STRG.9203.1	RSCREAM011000001363
STRG.5365.3	RSCREAM011000001364
STRG.11571.2	RSCREAM011000001365
STRG.11723.3	RSCREAM011000001366
TRNY.12918	RSCREAM011000001367
STRG.7859.1	RSCREAM011000001368
TRNY.17215	RSCREAM011000001369
STRG.1821.1	RSCREAM011000001370
STRG.5074.1	RSCREAM011000001371
TRNY.7401	RSCREAM011000001372
STRG.5314.1	RSCREAM011000001373
STRG.995.1	RSCREAM011000001374
STRG.5085.2	RSCREAM011000001375
STRG.3120.1	RSCREAM011000001376
STRG.8927.2	RSCREAM011000001377
TRNY.15044	RSCREAM011000001378
STRG.5706.1	RSCREAM011000001379
STRG.6533.1	RSCREAM011000001380
TRNY.8456	RSCREAM011000001381
STRG.10900.1	RSCREAM011000001382
STRG.13498.2	RSCREAM011000001383
STRG.9298.1	RSCREAM011000001384
TRNY.195	RSCREAM011000001385
TRNY.16340	RSCREAM011000001386
TRNY.9646	RSCREAM011000001387
STRG.1178.1	RSCREAM011000001388
TRNY.21150	RSCREAM011000001389
STRG.5515.1	RSCREAM011000001390
STRG.8105.1	RSCREAM011000001391
STRG.9238.1	RSCREAM011000001392
TRNY.14132	RSCREAM011000001393
TRNY.16940	RSCREAM011000001394
TRNY.186	RSCREAM011000001395
STRG.5882.1	RSCREAM011000001396
STRG.6593.1	RSCREAM011000001397
TRNY.14126	RSCREAM011000001398
TRNY.18756	RSCREAM011000001399
TRNY.10427	RSCREAM011000001400
STRG.7969.1	RSCREAM011000001401
STRG.4461.1	RSCREAM011000001402
STRG.6508.1	RSCREAM011000001403
STRG.8031.2	RSCREAM011000001404
TRNY.14991	RSCREAM011000001405
STRG.3416.1	RSCREAM011000001406
STRG.10803.1	RSCREAM011000001407
STRG.13354.1	RSCREAM011000001408
TRNY.1363	RSCREAM011000001409
STRG.1382.1	RSCREAM011000001410
TRNY.11599	RSCREAM011000001411
TRNY.4075	RSCREAM011000001412
TRNY.16687	RSCREAM011000001413
STRG.7385.1	RSCREAM011000001414
STRG.501.1	RSCREAM011000001415
STRG.13825.1	RSCREAM011000001416
TRNY.12437	RSCREAM011000001417
STRG.7632.1	RSCREAM011000001418
STRG.13306.1	RSCREAM011000001419
STRG.4820.1	RSCREAM011000001420
TRNY.6664	RSCREAM011000001421
STRG.1635.1	RSCREAM011000001422
TRNY.19071	RSCREAM011000001423
STRG.12694.5	RSCREAM011000001424
STRG.5211.1	RSCREAM011000001425
STRG.2591.3	RSCREAM011000001426
STRG.741.1	RSCREAM011000001427
TRNY.9013	RSCREAM011000001428
STRG.5224.1	RSCREAM011000001429
TRNY.5117	RSCREAM011000001430
TRNY.1938	RSCREAM011000001431
STRG.4688.1	RSCREAM011000001432
TRNY.2435	RSCREAM011000001433
STRG.11785.1	RSCREAM011000001434
STRG.3779.1	RSCREAM011000001435
TRNY.13006	RSCREAM011000001436
TRNY.17880	RSCREAM011000001437
STRG.13067.1	RSCREAM011000001438
STRG.10149.1	RSCREAM011000001439
STRG.13208.1	RSCREAM011000001440
TRNY.8018	RSCREAM011000001441
STRG.11873.1	RSCREAM011000001442
STRG.3931.1	RSCREAM011000001443
TRNY.11411	RSCREAM011000001444
TRNY.10569	RSCREAM011000001445
TRNY.12740	RSCREAM011000001446
TRNY.4157	RSCREAM011000001447
STRG.5758.3	RSCREAM011000001448
STRG.7826.7	RSCREAM011000001449
STRG.10562.1	RSCREAM011000001450
STRG.11457.1	RSCREAM011000001451
TRNY.17567	RSCREAM011000001452
STRG.1025.1	RSCREAM011000001453
STRG.12764.1	RSCREAM011000001454
TRNY.20459	RSCREAM011000001455
STRG.6641.1	RSCREAM011000001456
STRG.7413.2	RSCREAM011000001457
TRNY.19972	RSCREAM011000001458
TRNY.9860	RSCREAM011000001459
STRG.405.1	RSCREAM011000001460
STRG.11370.1	RSCREAM011000001461
STRG.8163.1	RSCREAM011000001462
TRNY.13367	RSCREAM011000001463
STRG.3277.1	RSCREAM011000001464
STRG.11736.2	RSCREAM011000001465
STRG.8817.1	RSCREAM011000001466
STRG.6377.1	RSCREAM011000001467
TRNY.5355	RSCREAM011000001468
STRG.5212.2	RSCREAM011000001469
TRNY.18933	RSCREAM011000001470
STRG.9195.1	RSCREAM011000001471
STRG.3104.1	RSCREAM011000001472
STRG.2930.1	RSCREAM011000001473
STRG.12566.1	RSCREAM011000001474
TRNY.9421	RSCREAM011000001475
TRNY.4444	RSCREAM011000001476
STRG.152.1	RSCREAM011000001477
STRG.4480.1	RSCREAM011000001478
STRG.1051.9	RSCREAM011000001479
TRNY.9414	RSCREAM011000001480
TRNY.1855	RSCREAM011000001481
STRG.8233.1	RSCREAM011000001482
STRG.2689.2	RSCREAM011000001483
TRNY.19384	RSCREAM011000001484
TRNY.20576	RSCREAM011000001485
STRG.6702.1	RSCREAM011000001486
STRG.4902.1	RSCREAM011000001487
TRNY.18147	RSCREAM011000001488
TRNY.18083	RSCREAM011000001489
STRG.6596.4	RSCREAM011000001490
STRG.6994.1	RSCREAM011000001491
STRG.13672.1	RSCREAM011000001492
TRNY.3334	RSCREAM011000001493
STRG.488.1	RSCREAM011000001494
STRG.6499.1	RSCREAM011000001495
TRNY.6234	RSCREAM011000001496
STRG.1265.1	RSCREAM011000001497
TRNY.876	RSCREAM011000001498
TRNY.754	RSCREAM011000001499
TRNY.5041	RSCREAM011000001500
STRG.4213.1	RSCREAM011000001501
TRNY.9606	RSCREAM011000001502
TRNY.5496	RSCREAM011000001503
STRG.9571.1	RSCREAM011000001504
STRG.7451.2	RSCREAM011000001505
STRG.1678.1	RSCREAM011000001506
STRG.1940.2	RSCREAM011000001507
TRNY.19349	RSCREAM011000001508
TRNY.9919	RSCREAM011000001509
STRG.12195.1	RSCREAM011000001510
TRNY.14888	RSCREAM011000001511
TRNY.3595	RSCREAM011000001512
TRNY.4949	RSCREAM011000001513
TRNY.45	RSCREAM011000001514
STRG.12619.1	RSCREAM011000001515
STRG.13276.1	RSCREAM011000001516
TRNY.7972	RSCREAM011000001517
TRNY.1950	RSCREAM011000001518
STRG.5746.1	RSCREAM011000001519
TRNY.18869	RSCREAM011000001520
STRG.11355.1	RSCREAM011000001521
TRNY.1975	RSCREAM011000001522
TRNY.13610	RSCREAM011000001523
STRG.9243.1	RSCREAM011000001524
TRNY.2588	RSCREAM011000001525
TRNY.15931	RSCREAM011000001526
TRNY.20317	RSCREAM011000001527
TRNY.11019	RSCREAM011000001528
TRNY.1943	RSCREAM011000001529
STRG.12087.1	RSCREAM011000001530
STRG.9668.1	RSCREAM011000001531
STRG.11012.1	RSCREAM011000001532
STRG.3197.1	RSCREAM011000001533
STRG.10580.1	RSCREAM011000001534
STRG.12143.1	RSCREAM011000001535
STRG.2705.1	RSCREAM011000001536
STRG.1561.1	RSCREAM011000001537
TRNY.17862	RSCREAM011000001538
STRG.9275.1	RSCREAM011000001539
TRNY.1085	RSCREAM011000001540
TRNY.6164	RSCREAM011000001541
STRG.1135.1	RSCREAM011000001542
TRNY.12563	RSCREAM011000001543
STRG.7280.2	RSCREAM011000001544
TRNY.4038	RSCREAM011000001545
STRG.6907.1	RSCREAM011000001546
TRNY.5572	RSCREAM011000001547
STRG.8966.1	RSCREAM011000001548
STRG.1219.1	RSCREAM011000001549
STRG.2293.2	RSCREAM011000001550
STRG.12598.1	RSCREAM011000001551
STRG.12655.1	RSCREAM011000001552
STRG.877.1	RSCREAM011000001553
STRG.12213.1	RSCREAM011000001554
STRG.11319.1	RSCREAM011000001555
TRNY.15652	RSCREAM011000001556
STRG.10270.1	RSCREAM011000001557
STRG.3783.1	RSCREAM011000001558
STRG.1470.1	RSCREAM011000001559
TRNY.7199	RSCREAM011000001560
STRG.7810.1	RSCREAM011000001561
STRG.6725.1	RSCREAM011000001562
STRG.1580.1	RSCREAM011000001563
STRG.5240.1	RSCREAM011000001564
TRNY.21175	RSCREAM011000001565
STRG.13641.1	RSCREAM011000001566
TRNY.10806	RSCREAM011000001567
TRNY.8682	RSCREAM011000001568
TRNY.10325	RSCREAM011000001569
TRNY.1544	RSCREAM011000001570
STRG.9821.1	RSCREAM011000001571
STRG.2446.1	RSCREAM011000001572
TRNY.18578	RSCREAM011000001573
STRG.5405.1	RSCREAM011000001574
TRNY.13303	RSCREAM011000001575
STRG.8808.3	RSCREAM011000001576
TRNY.13078	RSCREAM011000001577
TRNY.14663	RSCREAM011000001578
TRNY.18175	RSCREAM011000001579
TRNY.19556	RSCREAM011000001580
TRNY.5822	RSCREAM011000001581
TRNY.17021	RSCREAM011000001582
STRG.4209.1	RSCREAM011000001583
TRNY.8696	RSCREAM011000001584
STRG.11200.1	RSCREAM011000001585
STRG.7464.1	RSCREAM011000001586
STRG.590.1	RSCREAM011000001587
TRNY.17753	RSCREAM011000001588
STRG.7005.1	RSCREAM011000001589
STRG.3506.1	RSCREAM011000001590
STRG.9756.1	RSCREAM011000001591
TRNY.13771	RSCREAM011000001592
TRNY.12335	RSCREAM011000001593
TRNY.13800	RSCREAM011000001594
TRNY.1322	RSCREAM011000001595
TRNY.8755	RSCREAM011000001596
STRG.5253.1	RSCREAM011000001597
STRG.12985.1	RSCREAM011000001598
STRG.13003.1	RSCREAM011000001599
TRNY.7626	RSCREAM011000001600
STRG.7979.1	RSCREAM011000001601
TRNY.12657	RSCREAM011000001602
TRNY.1881	RSCREAM011000001603
TRNY.501	RSCREAM011000001604
STRG.987.1	RSCREAM011000001605
TRNY.3180	RSCREAM011000001606
TRNY.4065	RSCREAM011000001607
STRG.13799.2	RSCREAM011000001608
TRNY.19341	RSCREAM011000001609
TRNY.14214	RSCREAM011000001610
STRG.11004.2	RSCREAM011000001611
STRG.55.1	RSCREAM011000001612
TRNY.9520	RSCREAM011000001613
STRG.13069.3	RSCREAM011000001614
TRNY.10865	RSCREAM011000001615
TRNY.94	RSCREAM011000001616
TRNY.12085	RSCREAM011000001617
TRNY.741	RSCREAM011000001618
TRNY.7215	RSCREAM011000001619
TRNY.6576	RSCREAM011000001620
STRG.11875.2	RSCREAM011000001621
STRG.12923.3	RSCREAM011000001622
TRNY.10094	RSCREAM011000001623
TRNY.2181	RSCREAM011000001624
TRNY.1212	RSCREAM011000001625
TRNY.9049	RSCREAM011000001626
STRG.11685.1	RSCREAM011000001627
TRNY.20059	RSCREAM011000001628
TRNY.11357	RSCREAM011000001629
STRG.3428.1	RSCREAM011000001630
TRNY.10925	RSCREAM011000001631
TRNY.19765	RSCREAM011000001632
STRG.3769.1	RSCREAM011000001633
TRNY.18921	RSCREAM011000001634
STRG.536.1	RSCREAM011000001635
TRNY.5924	RSCREAM011000001636
STRG.3457.1	RSCREAM011000001637
STRG.11057.1	RSCREAM011000001638
STRG.13467.1	RSCREAM011000001639
STRG.2287.1	RSCREAM011000001640
TRNY.7342	RSCREAM011000001641
STRG.7089.1	RSCREAM011000001642
STRG.11102.1	RSCREAM011000001643
STRG.1238.1	RSCREAM011000001644
STRG.9178.1	RSCREAM011000001645
STRG.9059.2	RSCREAM011000001646
TRNY.11912	RSCREAM011000001647
TRNY.14557	RSCREAM011000001648
STRG.12664.1	RSCREAM011000001649
STRG.8856.1	RSCREAM011000001650
TRNY.6331	RSCREAM011000001651
TRNY.12987	RSCREAM011000001652
STRG.6056.1	RSCREAM011000001653
TRNY.18036	RSCREAM011000001654
TRNY.13406	RSCREAM011000001655
TRNY.2160	RSCREAM011000001656
TRNY.5059	RSCREAM011000001657
STRG.12337.1	RSCREAM011000001658
STRG.11919.1	RSCREAM011000001659
TRNY.10134	RSCREAM011000001660
STRG.318.1	RSCREAM011000001661
STRG.1311.3	RSCREAM011000001662
TRNY.9855	RSCREAM011000001663
TRNY.1414	RSCREAM011000001664
STRG.1863.2	RSCREAM011000001665
STRG.11388.3	RSCREAM011000001666
TRNY.16735	RSCREAM011000001667
TRNY.1421	RSCREAM011000001668
TRNY.16419	RSCREAM011000001669
TRNY.4951	RSCREAM011000001670
STRG.13295.1	RSCREAM011000001671
STRG.13649.1	RSCREAM011000001672
TRNY.6751	RSCREAM011000001673
TRNY.20674	RSCREAM011000001674
TRNY.12037	RSCREAM011000001675
STRG.7538.2	RSCREAM011000001676
TRNY.20233	RSCREAM011000001677
TRNY.3087	RSCREAM011000001678
TRNY.1009	RSCREAM011000001679
TRNY.17336	RSCREAM011000001680
TRNY.1860	RSCREAM011000001681
STRG.7186.1	RSCREAM011000001682
TRNY.4116	RSCREAM011000001683
TRNY.10179	RSCREAM011000001684
STRG.6623.3	RSCREAM011000001685
TRNY.13779	RSCREAM011000001686
TRNY.17177	RSCREAM011000001687
STRG.5520.2	RSCREAM011000001688
STRG.11364.1	RSCREAM011000001689
STRG.9381.2	RSCREAM011000001690
TRNY.3161	RSCREAM011000001691
STRG.13203.4	RSCREAM011000001692
STRG.1117.2	RSCREAM011000001693
STRG.6367.1	RSCREAM011000001694
STRG.11636.2	RSCREAM011000001695
STRG.3267.1	RSCREAM011000001696
TRNY.20639	RSCREAM011000001697
TRNY.13536	RSCREAM011000001698
TRNY.19949	RSCREAM011000001699
STRG.8145.1	RSCREAM011000001700
STRG.11622.2	RSCREAM011000001701
TRNY.4202	RSCREAM011000001702
STRG.11048.2	RSCREAM011000001703
TRNY.4652	RSCREAM011000001704
TRNY.14719	RSCREAM011000001705
STRG.39.1	RSCREAM011000001706
TRNY.15819	RSCREAM011000001707
TRNY.21125	RSCREAM011000001708
STRG.5028.1	RSCREAM011000001709
TRNY.12992	RSCREAM011000001710
TRNY.589	RSCREAM011000001711
STRG.8438.1	RSCREAM011000001712
TRNY.1893	RSCREAM011000001713
STRG.11133.4	RSCREAM011000001714
TRNY.20885	RSCREAM011000001715
TRNY.8850	RSCREAM011000001716
STRG.5057.1	RSCREAM011000001717
STRG.8398.2	RSCREAM011000001718
STRG.2166.1	RSCREAM011000001719
STRG.2746.3	RSCREAM011000001720
STRG.7428.1	RSCREAM011000001721
STRG.4508.1	RSCREAM011000001722
STRG.2922.1	RSCREAM011000001723
TRNY.139	RSCREAM011000001724
STRG.8549.1	RSCREAM011000001725
TRNY.6043	RSCREAM011000001726
STRG.4326.2	RSCREAM011000001727
TRNY.1358	RSCREAM011000001728
TRNY.12859	RSCREAM011000001729
TRNY.6369	RSCREAM011000001730
TRNY.16998	RSCREAM011000001731
STRG.7144.1	RSCREAM011000001732
STRG.5366.1	RSCREAM011000001733
STRG.1712.1	RSCREAM011000001734
TRNY.13028	RSCREAM011000001735
TRNY.14755	RSCREAM011000001736
TRNY.6437	RSCREAM011000001737
TRNY.5827	RSCREAM011000001738
STRG.8020.1	RSCREAM011000001739
TRNY.2193	RSCREAM011000001740
TRNY.17071	RSCREAM011000001741
TRNY.15076	RSCREAM011000001742
STRG.5430.1	RSCREAM011000001743
TRNY.13053	RSCREAM011000001744
STRG.1007.1	RSCREAM011000001745
TRNY.1738	RSCREAM011000001746
TRNY.834	RSCREAM011000001747
STRG.13353.1	RSCREAM011000001748
STRG.13328.1	RSCREAM011000001749
STRG.8176.2	RSCREAM011000001750
TRNY.13721	RSCREAM011000001751
STRG.9034.1	RSCREAM011000001752
STRG.4110.1	RSCREAM011000001753
STRG.2800.1	RSCREAM011000001754
STRG.11691.1	RSCREAM011000001755
STRG.5175.1	RSCREAM011000001756
STRG.8630.1	RSCREAM011000001757
STRG.2343.1	RSCREAM011000001758
STRG.7267.1	RSCREAM011000001759
STRG.5150.1	RSCREAM011000001760
TRNY.11832	RSCREAM011000001761
STRG.3731.1	RSCREAM011000001762
TRNY.9390	RSCREAM011000001763
STRG.11839.1	RSCREAM011000001764
STRG.251.1	RSCREAM011000001765
TRNY.9848	RSCREAM011000001766
STRG.4641.1	RSCREAM011000001767
TRNY.17972	RSCREAM011000001768
STRG.7620.1	RSCREAM011000001769
STRG.605.1	RSCREAM011000001770
TRNY.13239	RSCREAM011000001771
STRG.10343.2	RSCREAM011000001772
STRG.10614.1	RSCREAM011000001773
STRG.3351.1	RSCREAM011000001774
TRNY.10186	RSCREAM011000001775
TRNY.11247	RSCREAM011000001776
STRG.830.1	RSCREAM011000001777
TRNY.13584	RSCREAM011000001778
STRG.3241.3	RSCREAM011000001779
STRG.1100.1	RSCREAM011000001780
STRG.5638.1	RSCREAM011000001781
STRG.3192.1	RSCREAM011000001782
STRG.8158.1	RSCREAM011000001783
TRNY.16585	RSCREAM011000001784
STRG.4017.1	RSCREAM011000001785
TRNY.7087	RSCREAM011000001786
TRNY.20773	RSCREAM011000001787
TRNY.18979	RSCREAM011000001788
TRNY.12798	RSCREAM011000001789
STRG.2015.1	RSCREAM011000001790
TRNY.10780	RSCREAM011000001791
STRG.10395.2	RSCREAM011000001792
STRG.2375.1	RSCREAM011000001793
TRNY.13180	RSCREAM011000001794
TRNY.10493	RSCREAM011000001795
STRG.6555.1	RSCREAM011000001796
STRG.13847.1	RSCREAM011000001797
STRG.11151.1	RSCREAM011000001798
STRG.2350.1	RSCREAM011000001799
STRG.9047.1	RSCREAM011000001800
STRG.5143.1	RSCREAM011000001801
STRG.12763.1	RSCREAM011000001802
STRG.6480.1	RSCREAM011000001803
TRNY.20242	RSCREAM011000001804
TRNY.11117	RSCREAM011000001805
TRNY.5612	RSCREAM011000001806
STRG.8127.1	RSCREAM011000001807
TRNY.16275	RSCREAM011000001808
STRG.718.1	RSCREAM011000001809
STRG.12132.1	RSCREAM011000001810
STRG.982.4	RSCREAM011000001811
TRNY.15408	RSCREAM011000001812
TRNY.8981	RSCREAM011000001813
STRG.8419.1	RSCREAM011000001814
STRG.13326.5	RSCREAM011000001815
TRNY.17984	RSCREAM011000001816
STRG.7783.1	RSCREAM011000001817
TRNY.2929	RSCREAM011000001818
STRG.13130.1	RSCREAM011000001819
STRG.4934.1	RSCREAM011000001820
TRNY.8542	RSCREAM011000001821
STRG.10730.1	RSCREAM011000001822
TRNY.2440	RSCREAM011000001823
STRG.2812.2	RSCREAM011000001824
STRG.7197.1	RSCREAM011000001825
TRNY.9743	RSCREAM011000001826
STRG.3239.4	RSCREAM011000001827
TRNY.7816	RSCREAM011000001828
TRNY.15811	RSCREAM011000001829
STRG.13456.1	RSCREAM011000001830
TRNY.18379	RSCREAM011000001831
STRG.12991.1	RSCREAM011000001832
TRNY.5246	RSCREAM011000001833
TRNY.1586	RSCREAM011000001834
TRNY.897	RSCREAM011000001835
TRNY.3082	RSCREAM011000001836
STRG.3132.1	RSCREAM011000001837
STRG.3063.1	RSCREAM011000001838
STRG.13534.1	RSCREAM011000001839
TRNY.19421	RSCREAM011000001840
STRG.359.2	RSCREAM011000001841
STRG.6910.2	RSCREAM011000001842
TRNY.808	RSCREAM011000001843
STRG.1653.1	RSCREAM011000001844
STRG.13736.1	RSCREAM011000001845
TRNY.7754	RSCREAM011000001846
TRNY.7595	RSCREAM011000001847
STRG.10263.1	RSCREAM011000001848
TRNY.3972	RSCREAM011000001849
TRNY.12174	RSCREAM011000001850
TRNY.10129	RSCREAM011000001851
STRG.8004.1	RSCREAM011000001852
STRG.6607.2	RSCREAM011000001853
STRG.4892.1	RSCREAM011000001854
TRNY.12280	RSCREAM011000001855
STRG.8465.1	RSCREAM011000001856
TRNY.11889	RSCREAM011000001857
TRNY.6383	RSCREAM011000001858
TRNY.18667	RSCREAM011000001859
TRNY.10513	RSCREAM011000001860
STRG.4939.3	RSCREAM011000001861
STRG.12817.1	RSCREAM011000001862
TRNY.20210	RSCREAM011000001863
STRG.11882.1	RSCREAM011000001864
TRNY.12570	RSCREAM011000001865
TRNY.20544	RSCREAM011000001866
STRG.10450.1	RSCREAM011000001867
TRNY.8071	RSCREAM011000001868
TRNY.12851	RSCREAM011000001869
STRG.11672.2	RSCREAM011000001870
STRG.13579.1	RSCREAM011000001871
TRNY.16296	RSCREAM011000001872
STRG.3005.1	RSCREAM011000001873
STRG.2296.1	RSCREAM011000001874
STRG.7506.1	RSCREAM011000001875
TRNY.7671	RSCREAM011000001876
STRG.6747.1	RSCREAM011000001877
TRNY.19548	RSCREAM011000001878
TRNY.15043	RSCREAM011000001879
STRG.3786.2	RSCREAM011000001880
TRNY.4839	RSCREAM011000001881
TRNY.15187	RSCREAM011000001882
STRG.1539.1	RSCREAM011000001883
TRNY.6225	RSCREAM011000001884
STRG.10096.1	RSCREAM011000001885
TRNY.1798	RSCREAM011000001886
TRNY.570	RSCREAM011000001887
STRG.13440.2	RSCREAM011000001888
STRG.9600.1	RSCREAM011000001889
TRNY.15864	RSCREAM011000001890
STRG.5665.1	RSCREAM011000001891
TRNY.18449	RSCREAM011000001892
STRG.559.3	RSCREAM011000001893
STRG.11245.1	RSCREAM011000001894
STRG.11699.1	RSCREAM011000001895
STRG.350.1	RSCREAM011000001896
STRG.975.1	RSCREAM011000001897
TRNY.6521	RSCREAM011000001898
TRNY.11268	RSCREAM011000001899
STRG.11306.2	RSCREAM011000001900
STRG.12181.1	RSCREAM011000001901
STRG.5906.1	RSCREAM011000001902
TRNY.1217	RSCREAM011000001903
TRNY.20309	RSCREAM011000001904
TRNY.8748	RSCREAM011000001905
STRG.8727.2	RSCREAM011000001906
TRNY.17442	RSCREAM011000001907
TRNY.6616	RSCREAM011000001908
STRG.5619.1	RSCREAM011000001909
TRNY.14566	RSCREAM011000001910
STRG.3810.1	RSCREAM011000001911
STRG.12399.1	RSCREAM011000001912
STRG.732.2	RSCREAM011000001913
TRNY.642	RSCREAM011000001914
STRG.8498.1	RSCREAM011000001915
STRG.11518.1	RSCREAM011000001916
TRNY.1833	RSCREAM011000001917
STRG.3452.1	RSCREAM011000001918
TRNY.19486	RSCREAM011000001919
TRNY.5753	RSCREAM011000001920
TRNY.12392	RSCREAM011000001921
STRG.11293.1	RSCREAM011000001922
TRNY.175	RSCREAM011000001923
STRG.2282.1	RSCREAM011000001924
STRG.9995.2	RSCREAM011000001925
TRNY.2054	RSCREAM011000001926
STRG.1700.2	RSCREAM011000001927
TRNY.9256	RSCREAM011000001928
TRNY.13390	RSCREAM011000001929
TRNY.11420	RSCREAM011000001930
TRNY.6514	RSCREAM011000001931
STRG.341.1	RSCREAM011000001932
TRNY.8865	RSCREAM011000001933
STRG.1034.1	RSCREAM011000001934
STRG.6942.1	RSCREAM011000001935
STRG.7779.1	RSCREAM011000001936
STRG.9866.1	RSCREAM011000001937
TRNY.13541	RSCREAM011000001938
TRNY.16366	RSCREAM011000001939
STRG.10890.1	RSCREAM011000001940
STRG.5103.1	RSCREAM011000001941
STRG.8513.1	RSCREAM011000001942
STRG.3915.1	RSCREAM011000001943
STRG.12888.1	RSCREAM011000001944
STRG.10393.1	RSCREAM011000001945
STRG.4078.2	RSCREAM011000001946
STRG.7697.1	RSCREAM011000001947
STRG.1140.1	RSCREAM011000001948
TRNY.17341	RSCREAM011000001949
TRNY.2222	RSCREAM011000001950
STRG.4159.1	RSCREAM011000001951
TRNY.17202	RSCREAM011000001952
STRG.13896.1	RSCREAM011000001953
STRG.11405.1	RSCREAM011000001954
TRNY.4486	RSCREAM011000001955
STRG.7416.1	RSCREAM011000001956
STRG.589.1	RSCREAM011000001957
STRG.3969.1	RSCREAM011000001958
STRG.2398.1	RSCREAM011000001959
TRNY.17765	RSCREAM011000001960
TRNY.18209	RSCREAM011000001961
STRG.1153.1	RSCREAM011000001962
TRNY.6379	RSCREAM011000001963
TRNY.8819	RSCREAM011000001964
STRG.9755.3	RSCREAM011000001965
STRG.5376.1	RSCREAM011000001966
TRNY.2023	RSCREAM011000001967
STRG.1436.4	RSCREAM011000001968
TRNY.2559	RSCREAM011000001969
STRG.139.1	RSCREAM011000001970
TRNY.16889	RSCREAM011000001971
STRG.77.1	RSCREAM011000001972
STRG.10345.1	RSCREAM011000001973
TRNY.14937	RSCREAM011000001974
STRG.6815.2	RSCREAM011000001975
STRG.11363.1	RSCREAM011000001976
TRNY.11844	RSCREAM011000001977
TRNY.3410	RSCREAM011000001978
TRNY.12158	RSCREAM011000001979
TRNY.12123	RSCREAM011000001980
STRG.3223.1	RSCREAM011000001981
STRG.11791.1	RSCREAM011000001982
STRG.13244.1	RSCREAM011000001983
STRG.6323.1	RSCREAM011000001984
STRG.11587.1	RSCREAM011000001985
TRNY.11398	RSCREAM011000001986
STRG.2079.1	RSCREAM011000001987
TRNY.17471	RSCREAM011000001988
TRNY.20279	RSCREAM011000001989
TRNY.12519	RSCREAM011000001990
TRNY.6951	RSCREAM011000001991
STRG.10648.3	RSCREAM011000001992
TRNY.4751	RSCREAM011000001993
STRG.11860.1	RSCREAM011000001994
STRG.13510.1	RSCREAM011000001995
TRNY.15118	RSCREAM011000001996
TRNY.13733	RSCREAM011000001997
TRNY.6116	RSCREAM011000001998
STRG.6560.1	RSCREAM011000001999
[truncated: 27,499 more rows]
