# Supplementary material for: Lessons learned from manual curation of thousands of gene models in the nematode Pristionchus pacificus
Source: PLoS One. 2026 Mar 12;21(3):e0344513. doi: 10.1371/journal.pone.0344513 (PMC12981502; doi:10.1371/journal.pone.0344513)
Supplement: S3 Table — The table shows a mapping between gene identifiers of the PPCAC2 cream annotation and the previous annotation [14]. This mapping was generated by a method to identify syntenic orthologs between genomes [28]. (XLSX) [file pone.0344513.s003.xlsx]

## Sheet: S3 Table
GENE ID (CREAM)	GENE ID Quiobe et al. (2025)	Classification
RSCREAM011000000001	RSC011000025467	non-identical
RSCREAM011000000002	RSC011000001104	non-identical
RSCREAM011000000003	RSC011000004597	non-identical
RSCREAM011000000004	RSC011000000394	identical
RSCREAM011000000005	RSC011000011395	non-identical
RSCREAM011000000007	RSC011000006050	non-identical
RSCREAM011000000008	RSC011000002222	non-identical
RSCREAM011000000009	RSC011000011868	non-identical
RSCREAM011000000010	RSC011000012482	identical
RSCREAM011000000012	RSC011000013013	non-identical
RSCREAM011000000013	RSC011000025596	non-identical
RSCREAM011000000015	RSC011000007711	non-identical
RSCREAM011000000016	RSC011000011593	non-identical
RSCREAM011000000018	RSC011000015400	non-identical
RSCREAM011000000019	RSC011000013981	non-identical
RSCREAM011000000020	RSC011000015076	non-identical
RSCREAM011000000021	RSC011000022836	non-identical
RSCREAM011000000022	RSC011000011535	non-identical
RSCREAM011000000023	RSC011000010208	identical
RSCREAM011000000025	RSC011000028673	non-identical
RSCREAM011000000026	RSC011000010148	non-identical
RSCREAM011000000027	RSC011000002430	non-identical
RSCREAM011000000028	RSC011000009763	non-identical
RSCREAM011000000029	RSC011000021840	identical
RSCREAM011000000030	RSC011000015187	non-identical
RSCREAM011000000031	RSC011000027970	non-identical
RSCREAM011000000032	RSC011000008580	non-identical
RSCREAM011000000033	RSC011000027074	non-identical
RSCREAM011000000034	RSC011000016979	non-identical
RSCREAM011000000035	RSC011000001884	non-identical
RSCREAM011000000036	RSC011000007942	non-identical
RSCREAM011000000037	RSC011000007809	identical
RSCREAM011000000038	RSC011000009665	non-identical
RSCREAM011000000039	RSC011000005245	non-identical
RSCREAM011000000040	RSC011000000500	non-identical
RSCREAM011000000042	RSC011000021581	non-identical
RSCREAM011000000043	RSC011000030368	non-identical
RSCREAM011000000044	RSC011000017976	non-identical
RSCREAM011000000045	RSC011000000093	non-identical
RSCREAM011000000046	RSC011000025413	non-identical
RSCREAM011000000047	RSC011000019320	non-identical
RSCREAM011000000048	RSC011000027640	non-identical
RSCREAM011000000049	RSC011000017744	non-identical
RSCREAM011000000050	RSC011000012728	identical
RSCREAM011000000051	RSC011000009450	non-identical
RSCREAM011000000052	RSC011000017876	non-identical
RSCREAM011000000053	RSC011000003858	non-identical
RSCREAM011000000054	RSC011000008440	non-identical
RSCREAM011000000055	RSC011000012486	identical
RSCREAM011000000056	RSC011000012794	non-identical
RSCREAM011000000057	RSC011000001483	non-identical
RSCREAM011000000060	RSC011000023559	non-identical
RSCREAM011000000062	RSC011000007510	identical
RSCREAM011000000063	RSC011000011727	non-identical
RSCREAM011000000064	RSC011000011057	non-identical
RSCREAM011000000065	RSC011000000054	non-identical
RSCREAM011000000066	RSC011000011308	non-identical
RSCREAM011000000067	RSC011000022274	non-identical
RSCREAM011000000068	RSC011000010890	identical
RSCREAM011000000069	RSC011000007208	non-identical
RSCREAM011000000071	RSC011000023747	non-identical
RSCREAM011000000072	RSC011000013061	non-identical
RSCREAM011000000073	RSC011000010801	non-identical
RSCREAM011000000074	RSC011000007519	identical
RSCREAM011000000076	RSC011000021270	non-identical
RSCREAM011000000077	RSC011000007133	non-identical
RSCREAM011000000078	RSC011000019756	non-identical
RSCREAM011000000079	RSC011000005404	identical
RSCREAM011000000080	RSC011000010076	non-identical
RSCREAM011000000081	RSC011000012081	non-identical
RSCREAM011000000083	RSC011000012821	non-identical
RSCREAM011000000084	RSC011000001345	non-identical
RSCREAM011000000085	RSC011000012560	non-identical
RSCREAM011000000086	RSC011000005586	non-identical
RSCREAM011000000088	RSC011000003805	non-identical
RSCREAM011000000089	RSC011000013295	non-identical
RSCREAM011000000090	RSC011000009284	non-identical
RSCREAM011000000091	RSC011000016141	non-identical
RSCREAM011000000092	RSC011000017960	non-identical
RSCREAM011000000093	RSC011000009784	non-identical
RSCREAM011000000094	RSC011000023732	non-identical
RSCREAM011000000095	RSC011000005957	non-identical
RSCREAM011000000096	RSC011000021213	non-identical
RSCREAM011000000097	RSC011000018276	non-identical
RSCREAM011000000099	RSC011000020331	non-identical
RSCREAM011000000100	RSC011000001538	non-identical
RSCREAM011000000101	RSC011000005618	non-identical
RSCREAM011000000102	RSC011000006636	non-identical
RSCREAM011000000103	RSC011000010687	non-identical
RSCREAM011000000104	RSC011000014894	non-identical
RSCREAM011000000105	RSC011000005961	identical
RSCREAM011000000106	RSC011000025757	non-identical
RSCREAM011000000107	RSC011000019800	non-identical
RSCREAM011000000108	RSC011000008828	non-identical
RSCREAM011000000110	RSC011000019391	non-identical
RSCREAM011000000111	RSC011000016018	non-identical
RSCREAM011000000112	RSC011000006239	identical
RSCREAM011000000113	RSC011000023889	non-identical
RSCREAM011000000114	RSC011000018637	non-identical
RSCREAM011000000115	RSC011000003520	non-identical
RSCREAM011000000116	RSC011000002423	non-identical
RSCREAM011000000117	RSC011000008171	non-identical
RSCREAM011000000118	RSC011000018099	non-identical
RSCREAM011000000119	RSC011000012334	non-identical
RSCREAM011000000121	RSC011000006260	identical
RSCREAM011000000122	RSC011000001053	non-identical
RSCREAM011000000123	RSC011000014518	non-identical
RSCREAM011000000124	RSC011000012832	non-identical
RSCREAM011000000125	RSC011000003959	identical
RSCREAM011000000126	RSC011000023666	identical
RSCREAM011000000127	RSC011000009487	non-identical
RSCREAM011000000128	RSC011000019294	identical
RSCREAM011000000129	RSC011000022856	non-identical
RSCREAM011000000130	RSC011000004812	non-identical
RSCREAM011000000131	RSC011000007232	non-identical
RSCREAM011000000132	RSC011000003820	non-identical
RSCREAM011000000133	RSC011000005813	non-identical
RSCREAM011000000134	RSC011000009672	non-identical
RSCREAM011000000136	RSC011000000776	non-identical
RSCREAM011000000137	RSC011000014100	non-identical
RSCREAM011000000139	RSC011000012929	identical
RSCREAM011000000140	RSC011000007645	non-identical
RSCREAM011000000141	RSC011000011820	non-identical
RSCREAM011000000142	RSC011000015668	non-identical
RSCREAM011000000143	RSC011000004607	non-identical
RSCREAM011000000144	RSC011000014556	identical
RSCREAM011000000145	RSC011000005603	non-identical
RSCREAM011000000146	RSC011000021363	non-identical
RSCREAM011000000147	RSC011000011930	identical
RSCREAM011000000148	RSC011000010810	non-identical
RSCREAM011000000149	RSC011000002085	non-identical
RSCREAM011000000150	RSC011000007213	non-identical
RSCREAM011000000151	RSC011000022129	non-identical
RSCREAM011000000152	RSC011000000095	non-identical
RSCREAM011000000153	RSC011000017152	non-identical
RSCREAM011000000154	RSC011000001153	non-identical
RSCREAM011000000155	RSC011000013055	identical
RSCREAM011000000156	RSC011000000347	non-identical
RSCREAM011000000157	RSC011000029164	non-identical
RSCREAM011000000158	RSC011000004916	non-identical
RSCREAM011000000159	RSC011000014784	non-identical
RSCREAM011000000160	RSC011000009574	identical
RSCREAM011000000161	RSC011000014735	non-identical
RSCREAM011000000162	RSC011000007913	non-identical
RSCREAM011000000163	RSC011000017005	non-identical
RSCREAM011000000164	RSC011000006231	non-identical
RSCREAM011000000165	RSC011000014026	identical
RSCREAM011000000166	RSC011000009433	non-identical
RSCREAM011000000167	RSC011000004128	non-identical
RSCREAM011000000169	RSC011000009571	identical
RSCREAM011000000170	RSC011000021020	non-identical
RSCREAM011000000171	RSC011000000204	non-identical
RSCREAM011000000172	RSC011000003527	non-identical
RSCREAM011000000174	RSC011000024872	non-identical
RSCREAM011000000175	RSC011000004186	non-identical
RSCREAM011000000176	RSC011000008044	non-identical
RSCREAM011000000177	RSC011000004537	non-identical
RSCREAM011000000178	RSC011000013316	non-identical
RSCREAM011000000179	RSC011000011614	non-identical
RSCREAM011000000180	RSC011000019737	non-identical
RSCREAM011000000181	RSC011000029854	identical
RSCREAM011000000182	RSC011000014459	non-identical
RSCREAM011000000183	RSC011000004872	non-identical
RSCREAM011000000184	RSC011000008933	non-identical
RSCREAM011000000185	RSC011000018140	identical
RSCREAM011000000186	RSC011000002654	identical
RSCREAM011000000187	RSC011000016525	non-identical
RSCREAM011000000188	RSC011000005551	identical
RSCREAM011000000189	RSC011000014793	non-identical
RSCREAM011000000190	RSC011000027615	non-identical
RSCREAM011000000191	RSC011000013317	non-identical
RSCREAM011000000192	RSC011000016863	non-identical
RSCREAM011000000193	RSC011000007192	identical
RSCREAM011000000194	RSC011000022581	non-identical
RSCREAM011000000195	RSC011000023722	non-identical
RSCREAM011000000196	RSC011000013856	non-identical
RSCREAM011000000197	RSC011000006525	identical
RSCREAM011000000198	RSC011000008352	identical
RSCREAM011000000199	RSC011000018266	non-identical
RSCREAM011000000200	RSC011000009651	non-identical
RSCREAM011000000201	RSC011000010035	identical
RSCREAM011000000202	RSC011000003680	non-identical
RSCREAM011000000203	RSC011000007171	non-identical
RSCREAM011000000204	RSC011000002920	identical
RSCREAM011000000205	RSC011000001474	non-identical
RSCREAM011000000206	RSC011000020952	non-identical
RSCREAM011000000207	RSC011000002210	non-identical
RSCREAM011000000208	RSC011000023310	non-identical
RSCREAM011000000209	RSC011000014496	non-identical
RSCREAM011000000210	RSC011000020312	non-identical
RSCREAM011000000211	RSC011000012600	non-identical
RSCREAM011000000212	RSC011000020679	non-identical
RSCREAM011000000213	RSC011000004219	identical
RSCREAM011000000214	RSC011000022942	non-identical
RSCREAM011000000215	RSC011000010973	identical
RSCREAM011000000216	RSC011000005480	identical
RSCREAM011000000218	RSC011000008129	non-identical
RSCREAM011000000219	RSC011000018717	identical
RSCREAM011000000220	RSC011000017936	non-identical
RSCREAM011000000221	RSC011000016613	identical
RSCREAM011000000222	RSC011000007370	identical
RSCREAM011000000223	RSC011000009778	non-identical
RSCREAM011000000224	RSC011000012596	non-identical
RSCREAM011000000225	RSC011000000627	non-identical
RSCREAM011000000226	RSC011000028795	non-identical
RSCREAM011000000227	RSC011000001085	non-identical
RSCREAM011000000228	RSC011000010573	non-identical
RSCREAM011000000229	RSC011000011895	identical
RSCREAM011000000230	RSC011000016126	identical
RSCREAM011000000231	RSC011000006354	non-identical
RSCREAM011000000232	RSC011000020928	identical
RSCREAM011000000233	RSC011000004972	identical
RSCREAM011000000234	RSC011000009810	non-identical
RSCREAM011000000235	RSC011000001067	non-identical
RSCREAM011000000236	RSC011000001558	identical
RSCREAM011000000237	RSC011000000353	non-identical
RSCREAM011000000238	RSC011000009812	non-identical
RSCREAM011000000239	RSC011000004776	non-identical
RSCREAM011000000240	RSC011000002368	non-identical
RSCREAM011000000241	RSC011000012594	non-identical
RSCREAM011000000242	RSC011000021846	non-identical
RSCREAM011000000243	RSC011000017215	non-identical
RSCREAM011000000244	RSC011000010301	non-identical
RSCREAM011000000245	RSC011000029043	non-identical
RSCREAM011000000246	RSC011000018936	non-identical
RSCREAM011000000247	RSC011000003336	non-identical
RSCREAM011000000248	RSC011000007069	non-identical
RSCREAM011000000249	RSC011000014851	non-identical
RSCREAM011000000250	RSC011000009121	identical
RSCREAM011000000251	RSC011000018203	non-identical
RSCREAM011000000252	RSC011000002837	non-identical
RSCREAM011000000253	RSC011000007915	identical
RSCREAM011000000254	RSC011000010228	identical
RSCREAM011000000255	RSC011000007632	non-identical
RSCREAM011000000256	RSC011000005072	non-identical
RSCREAM011000000257	RSC011000013214	non-identical
RSCREAM011000000258	RSC011000005737	non-identical
RSCREAM011000000259	RSC011000008455	non-identical
RSCREAM011000000260	RSC011000012878	non-identical
RSCREAM011000000261	RSC011000024293	non-identical
RSCREAM011000000262	RSC011000013882	non-identical
RSCREAM011000000263	RSC011000010261	non-identical
RSCREAM011000000264	RSC011000005983	non-identical
RSCREAM011000000265	RSC011000008711	non-identical
RSCREAM011000000266	RSC011000017411	non-identical
RSCREAM011000000267	RSC011000017271	non-identical
RSCREAM011000000268	RSC011000004376	non-identical
RSCREAM011000000269	RSC011000013698	non-identical
RSCREAM011000000270	RSC011000009555	non-identical
RSCREAM011000000271	RSC011000015565	non-identical
RSCREAM011000000272	RSC011000015814	non-identical
RSCREAM011000000273	RSC011000013071	non-identical
RSCREAM011000000274	RSC011000011185	non-identical
RSCREAM011000000275	RSC011000004507	non-identical
RSCREAM011000000276	RSC011000009595	non-identical
RSCREAM011000000277	RSC011000000595	identical
RSCREAM011000000278	RSC011000008539	identical
RSCREAM011000000279	RSC011000001554	identical
RSCREAM011000000280	RSC011000007802	non-identical
RSCREAM011000000281	RSC011000008384	non-identical
RSCREAM011000000282	RSC011000018792	non-identical
RSCREAM011000000283	RSC011000012882	non-identical
RSCREAM011000000284	RSC011000009155	identical
RSCREAM011000000285	RSC011000003220	non-identical
RSCREAM011000000286	RSC011000006273	non-identical
RSCREAM011000000287	RSC011000005124	non-identical
RSCREAM011000000288	RSC011000010987	non-identical
RSCREAM011000000289	RSC011000018555	non-identical
RSCREAM011000000290	RSC011000016000	identical
RSCREAM011000000291	RSC011000018253	non-identical
RSCREAM011000000292	RSC011000018104	non-identical
RSCREAM011000000293	RSC011000010630	non-identical
RSCREAM011000000294	RSC011000027232	non-identical
RSCREAM011000000295	RSC011000022745	identical
RSCREAM011000000297	RSC011000000064	non-identical
RSCREAM011000000298	RSC011000010708	non-identical
RSCREAM011000000299	RSC011000012812	non-identical
RSCREAM011000000300	RSC011000013586	non-identical
RSCREAM011000000301	RSC011000012799	non-identical
RSCREAM011000000302	RSC011000009978	non-identical
RSCREAM011000000303	RSC011000007874	identical
RSCREAM011000000304	RSC011000001417	identical
RSCREAM011000000306	RSC011000012606	identical
RSCREAM011000000307	RSC011000011542	non-identical
RSCREAM011000000309	RSC011000009208	non-identical
RSCREAM011000000310	RSC011000021343	non-identical
RSCREAM011000000311	RSC011000004144	identical
RSCREAM011000000313	RSC011000015322	non-identical
RSCREAM011000000314	RSC011000009179	identical
RSCREAM011000000315	RSC011000032089	non-identical
RSCREAM011000000316	RSC011000007511	non-identical
RSCREAM011000000317	RSC011000013780	identical
RSCREAM011000000319	RSC011000017228	identical
RSCREAM011000000320	RSC011000006121	identical
RSCREAM011000000321	RSC011000004384	non-identical
RSCREAM011000000322	RSC011000002825	non-identical
RSCREAM011000000323	RSC011000014456	non-identical
RSCREAM011000000324	RSC011000016701	non-identical
RSCREAM011000000325	RSC011000014845	identical
RSCREAM011000000326	RSC011000006244	identical
RSCREAM011000000327	RSC011000009923	identical
RSCREAM011000000328	RSC011000007743	non-identical
RSCREAM011000000329	RSC011000000846	non-identical
RSCREAM011000000330	RSC011000015183	non-identical
RSCREAM011000000331	RSC011000006880	non-identical
RSCREAM011000000332	RSC011000016707	non-identical
RSCREAM011000000333	RSC011000005095	non-identical
RSCREAM011000000334	RSC011000014651	identical
RSCREAM011000000335	RSC011000007330	non-identical
RSCREAM011000000336	RSC011000005343	non-identical
RSCREAM011000000337	RSC011000013481	non-identical
RSCREAM011000000338	RSC011000009774	non-identical
RSCREAM011000000339	RSC011000003130	non-identical
RSCREAM011000000340	RSC011000015719	non-identical
RSCREAM011000000341	RSC011000000224	non-identical
RSCREAM011000000342	RSC011000005812	non-identical
RSCREAM011000000343	RSC011000026570	non-identical
RSCREAM011000000344	RSC011000012967	non-identical
RSCREAM011000000345	RSC011000012228	non-identical
RSCREAM011000000346	RSC011000019290	non-identical
RSCREAM011000000347	RSC011000007147	non-identical
RSCREAM011000000349	RSC011000028473	non-identical
RSCREAM011000000350	RSC011000006186	non-identical
RSCREAM011000000351	RSC011000016132	non-identical
RSCREAM011000000352	RSC011000013772	non-identical
RSCREAM011000000353	RSC011000027235	non-identical
RSCREAM011000000354	RSC011000013455	non-identical
RSCREAM011000000355	RSC011000031838	non-identical
RSCREAM011000000357	RSC011000004566	non-identical
RSCREAM011000000358	RSC011000012764	non-identical
RSCREAM011000000359	RSC011000005730	non-identical
RSCREAM011000000360	RSC011000016004	non-identical
RSCREAM011000000362	RSC011000023415	non-identical
RSCREAM011000000363	RSC011000004304	non-identical
RSCREAM011000000364	RSC011000006753	non-identical
RSCREAM011000000365	RSC011000004038	non-identical
RSCREAM011000000366	RSC011000012719	non-identical
RSCREAM011000000367	RSC011000011635	non-identical
RSCREAM011000000368	RSC011000007073	identical
RSCREAM011000000369	RSC011000000531	non-identical
RSCREAM011000000370	RSC011000010255	non-identical
RSCREAM011000000371	RSC011000003438	identical
RSCREAM011000000372	RSC011000006961	non-identical
RSCREAM011000000373	RSC011000006330	non-identical
RSCREAM011000000374	RSC011000027780	non-identical
RSCREAM011000000375	RSC011000005183	non-identical
RSCREAM011000000376	RSC011000004567	non-identical
RSCREAM011000000377	RSC011000006073	non-identical
RSCREAM011000000378	RSC011000013100	non-identical
RSCREAM011000000379	RSC011000019367	non-identical
RSCREAM011000000380	RSC011000004147	non-identical
RSCREAM011000000381	RSC011000020617	non-identical
RSCREAM011000000382	RSC011000019124	non-identical
RSCREAM011000000383	RSC011000012207	non-identical
RSCREAM011000000384	RSC011000018559	identical
RSCREAM011000000385	RSC011000004592	non-identical
RSCREAM011000000386	RSC011000019984	non-identical
RSCREAM011000000387	RSC011000007769	non-identical
RSCREAM011000000388	RSC011000011460	non-identical
RSCREAM011000000389	RSC011000005010	non-identical
RSCREAM011000000390	RSC011000027891	non-identical
RSCREAM011000000391	RSC011000008570	non-identical
RSCREAM011000000392	RSC011000015950	non-identical
RSCREAM011000000393	RSC011000013805	non-identical
RSCREAM011000000394	RSC011000006528	non-identical
RSCREAM011000000395	RSC011000001579	identical
RSCREAM011000000396	RSC011000011711	non-identical
RSCREAM011000000397	RSC011000018965	non-identical
RSCREAM011000000399	RSC011000006927	non-identical
RSCREAM011000000400	RSC011000028139	identical
RSCREAM011000000401	RSC011000001071	non-identical
RSCREAM011000000402	RSC011000022436	non-identical
RSCREAM011000000403	RSC011000002492	non-identical
RSCREAM011000000404	RSC011000010513	non-identical
RSCREAM011000000405	RSC011000023382	non-identical
RSCREAM011000000406	RSC011000010227	non-identical
RSCREAM011000000407	RSC011000024051	non-identical
RSCREAM011000000408	RSC011000016890	identical
RSCREAM011000000409	RSC011000018389	non-identical
RSCREAM011000000410	RSC011000015320	non-identical
RSCREAM011000000411	RSC011000004647	non-identical
RSCREAM011000000412	RSC011000019734	identical
RSCREAM011000000413	RSC011000011210	non-identical
RSCREAM011000000414	RSC011000006382	non-identical
RSCREAM011000000416	RSC011000018152	non-identical
RSCREAM011000000417	RSC011000007469	non-identical
RSCREAM011000000418	RSC011000021247	non-identical
RSCREAM011000000419	RSC011000022890	non-identical
RSCREAM011000000420	RSC011000023437	non-identical
RSCREAM011000000421	RSC011000002677	identical
RSCREAM011000000422	RSC011000014843	non-identical
RSCREAM011000000424	RSC011000005530	identical
RSCREAM011000000425	RSC011000024258	non-identical
RSCREAM011000000426	RSC011000012490	non-identical
RSCREAM011000000427	RSC011000019893	non-identical
RSCREAM011000000428	RSC011000015007	non-identical
RSCREAM011000000429	RSC011000019422	non-identical
RSCREAM011000000430	RSC011000001830	identical
RSCREAM011000000431	RSC011000013727	non-identical
RSCREAM011000000432	RSC011000014160	non-identical
RSCREAM011000000433	RSC011000007753	non-identical
RSCREAM011000000434	RSC011000008197	non-identical
RSCREAM011000000435	RSC011000013158	identical
RSCREAM011000000436	RSC011000026390	non-identical
RSCREAM011000000437	RSC011000010992	non-identical
RSCREAM011000000438	RSC011000020102	non-identical
RSCREAM011000000440	RSC011000001542	identical
RSCREAM011000000441	RSC011000008050	non-identical
RSCREAM011000000442	RSC011000026728	non-identical
RSCREAM011000000443	RSC011000015633	non-identical
RSCREAM011000000444	RSC011000008969	identical
RSCREAM011000000445	RSC011000011187	non-identical
RSCREAM011000000446	RSC011000001135	non-identical
RSCREAM011000000447	RSC011000023043	non-identical
RSCREAM011000000448	RSC011000000124	non-identical
RSCREAM011000000449	RSC011000018601	non-identical
RSCREAM011000000450	RSC011000016524	non-identical
RSCREAM011000000451	RSC011000010242	non-identical
RSCREAM011000000452	RSC011000004161	identical
RSCREAM011000000453	RSC011000024159	non-identical
RSCREAM011000000454	RSC011000010844	non-identical
RSCREAM011000000455	RSC011000002137	identical
RSCREAM011000000457	RSC011000008165	non-identical
RSCREAM011000000458	RSC011000003057	non-identical
RSCREAM011000000459	RSC011000009320	non-identical
RSCREAM011000000460	RSC011000013456	non-identical
RSCREAM011000000461	RSC011000029448	non-identical
RSCREAM011000000462	RSC011000009521	non-identical
RSCREAM011000000463	RSC011000031826	non-identical
RSCREAM011000000464	RSC011000006093	non-identical
RSCREAM011000000465	RSC011000010717	identical
RSCREAM011000000466	RSC011000017784	non-identical
RSCREAM011000000467	RSC011000017570	non-identical
RSCREAM011000000468	RSC011000000285	non-identical
RSCREAM011000000469	RSC011000017448	non-identical
RSCREAM011000000470	RSC011000030228	identical
RSCREAM011000000471	RSC011000008270	non-identical
RSCREAM011000000472	RSC011000007067	identical
RSCREAM011000000473	RSC011000024713	non-identical
RSCREAM011000000474	RSC011000013796	identical
RSCREAM011000000475	RSC011000018958	identical
RSCREAM011000000476	RSC011000026944	non-identical
RSCREAM011000000478	RSC011000021336	non-identical
RSCREAM011000000479	RSC011000012000	identical
RSCREAM011000000480	RSC011000006456	non-identical
RSCREAM011000000481	RSC011000015140	non-identical
RSCREAM011000000483	RSC011000018696	non-identical
RSCREAM011000000484	RSC011000020816	non-identical
RSCREAM011000000485	RSC011000004023	non-identical
RSCREAM011000000486	RSC011000000443	non-identical
RSCREAM011000000487	RSC011000008119	identical
RSCREAM011000000489	RSC011000006977	non-identical
RSCREAM011000000490	RSC011000004859	non-identical
RSCREAM011000000491	RSC011000018943	non-identical
RSCREAM011000000492	RSC011000001978	non-identical
RSCREAM011000000493	RSC011000013033	non-identical
RSCREAM011000000494	RSC011000017634	non-identical
RSCREAM011000000495	RSC011000018581	identical
RSCREAM011000000496	RSC011000005435	non-identical
RSCREAM011000000497	RSC011000024218	non-identical
RSCREAM011000000499	RSC011000021900	non-identical
RSCREAM011000000500	RSC011000013740	non-identical
RSCREAM011000000501	RSC011000006785	non-identical
RSCREAM011000000502	RSC011000009060	identical
RSCREAM011000000503	RSC011000007799	non-identical
RSCREAM011000000504	RSC011000005935	non-identical
RSCREAM011000000505	RSC011000004281	non-identical
RSCREAM011000000506	RSC011000010796	non-identical
RSCREAM011000000507	RSC011000017213	non-identical
RSCREAM011000000508	RSC011000010318	identical
RSCREAM011000000510	RSC011000008864	non-identical
RSCREAM011000000511	RSC011000013091	non-identical
RSCREAM011000000513	RSC011000022437	non-identical
RSCREAM011000000514	RSC011000004139	non-identical
RSCREAM011000000516	RSC011000014116	non-identical
RSCREAM011000000517	RSC011000005460	non-identical
RSCREAM011000000518	RSC011000013083	non-identical
RSCREAM011000000519	RSC011000005261	identical
RSCREAM011000000520	RSC011000005814	non-identical
RSCREAM011000000521	RSC011000003005	non-identical
RSCREAM011000000522	RSC011000016193	non-identical
RSCREAM011000000523	RSC011000012750	non-identical
RSCREAM011000000524	RSC011000012607	non-identical
RSCREAM011000000525	RSC011000001172	non-identical
RSCREAM011000000526	RSC011000017415	non-identical
RSCREAM011000000527	RSC011000012777	identical
RSCREAM011000000528	RSC011000028557	non-identical
RSCREAM011000000529	RSC011000018190	non-identical
RSCREAM011000000530	RSC011000034693	non-identical
RSCREAM011000000531	RSC011000012159	identical
RSCREAM011000000532	RSC011000004440	non-identical
RSCREAM011000000533	RSC011000024772	non-identical
RSCREAM011000000534	RSC011000003813	non-identical
RSCREAM011000000535	RSC011000016835	non-identical
RSCREAM011000000536	RSC011000009463	non-identical
RSCREAM011000000537	RSC011000006972	non-identical
RSCREAM011000000538	RSC011000014978	non-identical
RSCREAM011000000539	RSC011000002597	non-identical
RSCREAM011000000540	RSC011000008336	non-identical
RSCREAM011000000541	RSC011000002733	non-identical
RSCREAM011000000542	RSC011000016685	non-identical
RSCREAM011000000543	RSC011000018102	non-identical
RSCREAM011000000544	RSC011000016912	non-identical
RSCREAM011000000545	RSC011000003664	non-identical
RSCREAM011000000547	RSC011000004408	non-identical
RSCREAM011000000548	RSC011000005210	non-identical
RSCREAM011000000549	RSC011000015803	non-identical
RSCREAM011000000550	RSC011000019584	identical
RSCREAM011000000551	RSC011000000161	non-identical
RSCREAM011000000552	RSC011000018294	non-identical
RSCREAM011000000553	RSC011000010745	non-identical
RSCREAM011000000554	RSC011000011563	non-identical
RSCREAM011000000555	RSC011000000212	non-identical
RSCREAM011000000556	RSC011000024878	non-identical
RSCREAM011000000557	RSC011000001886	non-identical
RSCREAM011000000558	RSC011000003730	non-identical
RSCREAM011000000559	RSC011000013279	non-identical
RSCREAM011000000560	RSC011000014005	non-identical
RSCREAM011000000561	RSC011000001546	non-identical
RSCREAM011000000562	RSC011000001873	non-identical
RSCREAM011000000563	RSC011000032579	non-identical
RSCREAM011000000564	RSC011000005576	non-identical
RSCREAM011000000565	RSC011000009088	non-identical
RSCREAM011000000566	RSC011000000987	identical
RSCREAM011000000567	RSC011000023797	non-identical
RSCREAM011000000568	RSC011000016444	identical
RSCREAM011000000569	RSC011000022916	non-identical
RSCREAM011000000570	RSC011000007222	non-identical
RSCREAM011000000571	RSC011000033347	non-identical
RSCREAM011000000573	RSC011000005803	identical
RSCREAM011000000574	RSC011000007202	non-identical
RSCREAM011000000575	RSC011000004430	non-identical
RSCREAM011000000576	RSC011000014739	non-identical
RSCREAM011000000577	RSC011000014139	non-identical
RSCREAM011000000578	RSC011000022185	identical
RSCREAM011000000579	RSC011000008880	non-identical
RSCREAM011000000581	RSC011000023763	non-identical
RSCREAM011000000582	RSC011000016903	non-identical
RSCREAM011000000583	RSC011000017331	non-identical
RSCREAM011000000586	RSC011000012097	non-identical
RSCREAM011000000587	RSC011000018898	non-identical
RSCREAM011000000588	RSC011000016716	identical
RSCREAM011000000589	RSC011000034741	non-identical
RSCREAM011000000590	RSC011000007403	non-identical
RSCREAM011000000591	RSC011000015080	non-identical
RSCREAM011000000592	RSC011000015030	non-identical
RSCREAM011000000593	RSC011000005709	identical
RSCREAM011000000594	RSC011000015358	non-identical
RSCREAM011000000595	RSC011000009074	non-identical
RSCREAM011000000596	RSC011000022923	non-identical
RSCREAM011000000597	RSC011000012652	identical
RSCREAM011000000598	RSC011000008106	non-identical
RSCREAM011000000599	RSC011000005843	non-identical
RSCREAM011000000600	RSC011000015457	identical
RSCREAM011000000602	RSC011000008690	non-identical
RSCREAM011000000603	RSC011000027874	non-identical
RSCREAM011000000604	RSC011000009617	non-identical
RSCREAM011000000605	RSC011000009187	non-identical
RSCREAM011000000606	RSC011000032772	non-identical
RSCREAM011000000607	RSC011000024638	non-identical
RSCREAM011000000608	RSC011000026682	non-identical
RSCREAM011000000609	RSC011000009538	non-identical
RSCREAM011000000611	RSC011000001768	non-identical
RSCREAM011000000612	RSC011000018156	non-identical
RSCREAM011000000613	RSC011000019119	non-identical
RSCREAM011000000614	RSC011000008540	non-identical
RSCREAM011000000615	RSC011000011209	non-identical
RSCREAM011000000617	RSC011000008767	non-identical
RSCREAM011000000618	RSC011000011382	non-identical
RSCREAM011000000619	RSC011000010943	non-identical
RSCREAM011000000620	RSC011000008873	non-identical
RSCREAM011000000621	RSC011000027155	non-identical
RSCREAM011000000623	RSC011000018204	non-identical
RSCREAM011000000624	RSC011000018549	non-identical
RSCREAM011000000625	RSC011000023750	non-identical
RSCREAM011000000626	RSC011000000619	non-identical
RSCREAM011000000627	RSC011000026519	non-identical
RSCREAM011000000628	RSC011000008669	non-identical
RSCREAM011000000629	RSC011000014231	non-identical
RSCREAM011000000630	RSC011000033511	identical
RSCREAM011000000631	RSC011000012751	non-identical
RSCREAM011000000632	RSC011000015903	non-identical
RSCREAM011000000633	RSC011000014929	identical
RSCREAM011000000634	RSC011000030712	non-identical
RSCREAM011000000635	RSC011000010764	non-identical
RSCREAM011000000636	RSC011000004192	identical
RSCREAM011000000637	RSC011000010495	identical
RSCREAM011000000638	RSC011000008144	identical
RSCREAM011000000639	RSC011000026994	identical
RSCREAM011000000640	RSC011000008604	non-identical
RSCREAM011000000641	RSC011000020440	non-identical
RSCREAM011000000642	RSC011000012578	non-identical
RSCREAM011000000643	RSC011000020784	identical
RSCREAM011000000644	RSC011000002566	identical
RSCREAM011000000645	RSC011000025048	non-identical
RSCREAM011000000646	RSC011000012844	identical
RSCREAM011000000647	RSC011000013961	non-identical
RSCREAM011000000648	RSC011000003161	non-identical
RSCREAM011000000649	RSC011000016396	non-identical
RSCREAM011000000651	RSC011000015663	non-identical
RSCREAM011000000652	RSC011000004091	non-identical
RSCREAM011000000653	RSC011000021328	non-identical
RSCREAM011000000654	RSC011000020117	non-identical
RSCREAM011000000655	RSC011000015003	non-identical
RSCREAM011000000656	RSC011000008536	non-identical
RSCREAM011000000657	RSC011000020855	non-identical
RSCREAM011000000658	RSC011000017042	non-identical
RSCREAM011000000659	RSC011000013872	non-identical
RSCREAM011000000660	RSC011000020938	non-identical
RSCREAM011000000661	RSC011000013020	non-identical
RSCREAM011000000662	RSC011000013827	non-identical
RSCREAM011000000663	RSC011000018646	non-identical
RSCREAM011000000664	RSC011000007966	non-identical
RSCREAM011000000665	RSC011000002042	identical
RSCREAM011000000667	RSC011000012664	non-identical
RSCREAM011000000668	RSC011000006485	non-identical
RSCREAM011000000669	RSC011000031560	non-identical
RSCREAM011000000671	RSC011000016509	non-identical
RSCREAM011000000672	RSC011000019426	non-identical
RSCREAM011000000673	RSC011000018986	non-identical
RSCREAM011000000674	RSC011000024074	non-identical
RSCREAM011000000675	RSC011000017988	non-identical
RSCREAM011000000676	RSC011000013699	non-identical
RSCREAM011000000677	RSC011000002749	non-identical
RSCREAM011000000678	RSC011000003048	non-identical
RSCREAM011000000679	RSC011000007601	identical
RSCREAM011000000680	RSC011000004552	non-identical
RSCREAM011000000681	RSC011000002414	non-identical
RSCREAM011000000682	RSC011000015705	identical
RSCREAM011000000683	RSC011000002862	non-identical
RSCREAM011000000684	RSC011000027501	non-identical
RSCREAM011000000685	RSC011000027305	non-identical
RSCREAM011000000686	RSC011000004750	non-identical
RSCREAM011000000687	RSC011000015082	non-identical
RSCREAM011000000688	RSC011000009711	identical
RSCREAM011000000690	RSC011000003300	non-identical
RSCREAM011000000691	RSC011000017242	identical
RSCREAM011000000693	RSC011000000818	non-identical
RSCREAM011000000694	RSC011000016618	non-identical
RSCREAM011000000695	RSC011000018391	non-identical
RSCREAM011000000696	RSC011000001246	non-identical
RSCREAM011000000697	RSC011000012677	non-identical
RSCREAM011000000698	RSC011000005796	non-identical
RSCREAM011000000699	RSC011000021961	non-identical
RSCREAM011000000700	RSC011000023770	non-identical
RSCREAM011000000701	RSC011000013202	non-identical
RSCREAM011000000702	RSC011000002130	non-identical
RSCREAM011000000703	RSC011000021067	non-identical
RSCREAM011000000704	RSC011000023641	non-identical
RSCREAM011000000705	RSC011000003760	non-identical
RSCREAM011000000707	RSC011000014301	non-identical
RSCREAM011000000708	RSC011000027206	non-identical
RSCREAM011000000709	RSC011000008977	non-identical
RSCREAM011000000710	RSC011000031580	non-identical
RSCREAM011000000711	RSC011000016708	non-identical
RSCREAM011000000712	RSC011000021882	non-identical
RSCREAM011000000714	RSC011000011554	non-identical
RSCREAM011000000715	RSC011000017452	non-identical
RSCREAM011000000716	RSC011000007897	identical
RSCREAM011000000717	RSC011000010135	non-identical
RSCREAM011000000718	RSC011000020354	non-identical
RSCREAM011000000719	RSC011000001079	identical
RSCREAM011000000720	RSC011000007383	non-identical
RSCREAM011000000721	RSC011000019485	non-identical
RSCREAM011000000722	RSC011000011499	identical
RSCREAM011000000723	RSC011000002590	non-identical
RSCREAM011000000724	RSC011000008363	non-identical
RSCREAM011000000725	RSC011000015491	non-identical
RSCREAM011000000726	RSC011000007104	non-identical
RSCREAM011000000727	RSC011000021951	identical
RSCREAM011000000728	RSC011000013582	identical
RSCREAM011000000729	RSC011000025951	non-identical
RSCREAM011000000731	RSC011000017767	non-identical
RSCREAM011000000732	RSC011000031341	non-identical
RSCREAM011000000734	RSC011000005205	identical
RSCREAM011000000735	RSC011000028844	non-identical
RSCREAM011000000736	RSC011000000648	non-identical
RSCREAM011000000737	RSC011000020184	non-identical
RSCREAM011000000738	RSC011000012795	non-identical
RSCREAM011000000739	RSC011000004233	identical
RSCREAM011000000740	RSC011000021339	non-identical
RSCREAM011000000741	RSC011000011549	non-identical
RSCREAM011000000742	RSC011000017241	non-identical
RSCREAM011000000743	RSC011000015112	non-identical
RSCREAM011000000744	RSC011000014891	non-identical
RSCREAM011000000745	RSC011000004085	non-identical
RSCREAM011000000746	RSC011000011431	identical
RSCREAM011000000747	RSC011000016041	non-identical
RSCREAM011000000748	RSC011000015018	non-identical
RSCREAM011000000749	RSC011000014508	non-identical
RSCREAM011000000750	RSC011000012859	non-identical
RSCREAM011000000751	RSC011000001783	non-identical
RSCREAM011000000752	RSC011000016827	non-identical
RSCREAM011000000754	RSC011000013212	non-identical
RSCREAM011000000755	RSC011000008273	identical
RSCREAM011000000756	RSC011000012720	non-identical
RSCREAM011000000757	RSC011000027819	non-identical
RSCREAM011000000758	RSC011000003825	non-identical
RSCREAM011000000759	RSC011000007325	identical
RSCREAM011000000760	RSC011000007759	non-identical
RSCREAM011000000761	RSC011000008421	non-identical
RSCREAM011000000762	RSC011000008036	non-identical
RSCREAM011000000763	RSC011000033847	non-identical
RSCREAM011000000764	RSC011000022141	non-identical
RSCREAM011000000765	RSC011000019934	non-identical
RSCREAM011000000766	RSC011000024913	non-identical
RSCREAM011000000767	RSC011000002652	non-identical
RSCREAM011000000768	RSC011000002105	non-identical
RSCREAM011000000769	RSC011000018928	non-identical
RSCREAM011000000770	RSC011000031482	non-identical
RSCREAM011000000771	RSC011000018954	identical
RSCREAM011000000772	RSC011000000265	non-identical
RSCREAM011000000773	RSC011000008473	non-identical
RSCREAM011000000775	RSC011000023349	non-identical
RSCREAM011000000776	RSC011000008285	non-identical
RSCREAM011000000777	RSC011000015268	non-identical
RSCREAM011000000778	RSC011000008113	identical
RSCREAM011000000779	RSC011000004319	identical
RSCREAM011000000780	RSC011000022255	non-identical
RSCREAM011000000781	RSC011000012770	identical
RSCREAM011000000782	RSC011000015350	non-identical
RSCREAM011000000783	RSC011000009370	non-identical
RSCREAM011000000784	RSC011000008996	non-identical
RSCREAM011000000786	RSC011000018865	non-identical
RSCREAM011000000787	RSC011000014079	non-identical
RSCREAM011000000788	RSC011000015047	non-identical
RSCREAM011000000789	RSC011000015330	non-identical
RSCREAM011000000792	RSC011000009661	non-identical
RSCREAM011000000793	RSC011000020244	non-identical
RSCREAM011000000794	RSC011000005334	non-identical
RSCREAM011000000798	RSC011000020990	non-identical
RSCREAM011000000799	RSC011000003249	non-identical
RSCREAM011000000800	RSC011000020534	non-identical
RSCREAM011000000801	RSC011000001445	non-identical
RSCREAM011000000802	RSC011000018381	identical
RSCREAM011000000803	RSC011000015597	identical
RSCREAM011000000804	RSC011000011361	non-identical
RSCREAM011000000805	RSC011000009506	non-identical
RSCREAM011000000806	RSC011000013098	identical
RSCREAM011000000807	RSC011000027705	non-identical
RSCREAM011000000808	RSC011000013037	non-identical
RSCREAM011000000810	RSC011000000656	non-identical
RSCREAM011000000811	RSC011000007277	non-identical
RSCREAM011000000812	RSC011000026968	non-identical
RSCREAM011000000813	RSC011000016898	non-identical
RSCREAM011000000814	RSC011000013361	non-identical
RSCREAM011000000815	RSC011000009877	non-identical
RSCREAM011000000816	RSC011000005354	identical
RSCREAM011000000817	RSC011000021669	identical
RSCREAM011000000818	RSC011000010380	non-identical
RSCREAM011000000819	RSC011000016200	non-identical
RSCREAM011000000821	RSC011000022482	non-identical
RSCREAM011000000822	RSC011000008783	non-identical
RSCREAM011000000823	RSC011000004498	identical
RSCREAM011000000824	RSC011000011869	identical
RSCREAM011000000825	RSC011000010156	non-identical
RSCREAM011000000826	RSC011000006189	non-identical
RSCREAM011000000827	RSC011000010336	non-identical
RSCREAM011000000828	RSC011000023541	non-identical
RSCREAM011000000829	RSC011000009578	non-identical
RSCREAM011000000830	RSC011000006568	non-identical
RSCREAM011000000831	RSC011000025520	non-identical
RSCREAM011000000832	RSC011000015280	non-identical
RSCREAM011000000833	RSC011000011296	non-identical
RSCREAM011000000834	RSC011000018171	non-identical
RSCREAM011000000835	RSC011000000581	non-identical
RSCREAM011000000836	RSC011000032160	non-identical
RSCREAM011000000837	RSC011000028142	non-identical
RSCREAM011000000838	RSC011000003318	non-identical
RSCREAM011000000839	RSC011000019742	non-identical
RSCREAM011000000840	RSC011000015233	non-identical
RSCREAM011000000841	RSC011000015127	non-identical
RSCREAM011000000842	RSC011000012459	non-identical
RSCREAM011000000843	RSC011000004166	non-identical
RSCREAM011000000844	RSC011000021026	non-identical
RSCREAM011000000845	RSC011000021396	non-identical
RSCREAM011000000846	RSC011000014975	non-identical
RSCREAM011000000847	RSC011000020526	non-identical
RSCREAM011000000848	RSC011000005978	identical
RSCREAM011000000849	RSC011000014817	non-identical
RSCREAM011000000850	RSC011000015178	non-identical
RSCREAM011000000851	RSC011000014306	identical
RSCREAM011000000852	RSC011000005282	non-identical
RSCREAM011000000853	RSC011000019692	identical
RSCREAM011000000854	RSC011000003003	identical
RSCREAM011000000855	RSC011000002573	non-identical
RSCREAM011000000856	RSC011000003182	non-identical
RSCREAM011000000857	RSC011000018248	non-identical
RSCREAM011000000858	RSC011000004740	non-identical
RSCREAM011000000859	RSC011000001799	non-identical
RSCREAM011000000860	RSC011000003222	non-identical
RSCREAM011000000861	RSC011000006793	non-identical
RSCREAM011000000862	RSC011000013522	non-identical
RSCREAM011000000863	RSC011000003353	non-identical
RSCREAM011000000864	RSC011000032899	non-identical
RSCREAM011000000865	RSC011000008932	non-identical
RSCREAM011000000866	RSC011000009483	identical
RSCREAM011000000867	RSC011000004648	non-identical
RSCREAM011000000868	RSC011000013257	non-identical
RSCREAM011000000869	RSC011000007851	non-identical
RSCREAM011000000870	RSC011000014259	non-identical
RSCREAM011000000871	RSC011000002603	non-identical
RSCREAM011000000872	RSC011000001021	non-identical
RSCREAM011000000873	RSC011000001273	identical
RSCREAM011000000874	RSC011000016056	non-identical
RSCREAM011000000875	RSC011000028192	non-identical
RSCREAM011000000876	RSC011000028513	non-identical
RSCREAM011000000877	RSC011000009334	identical
RSCREAM011000000878	RSC011000001841	non-identical
RSCREAM011000000879	RSC011000015176	non-identical
RSCREAM011000000880	RSC011000011570	non-identical
RSCREAM011000000881	RSC011000008731	identical
RSCREAM011000000882	RSC011000013444	non-identical
RSCREAM011000000883	RSC011000021139	non-identical
RSCREAM011000000884	RSC011000005209	non-identical
RSCREAM011000000885	RSC011000005247	non-identical
RSCREAM011000000886	RSC011000009579	non-identical
RSCREAM011000000887	RSC011000000367	non-identical
RSCREAM011000000888	RSC011000016945	non-identical
RSCREAM011000000889	RSC011000010114	identical
RSCREAM011000000890	RSC011000004226	non-identical
RSCREAM011000000891	RSC011000006855	non-identical
RSCREAM011000000892	RSC011000013005	non-identical
RSCREAM011000000893	RSC011000009845	non-identical
RSCREAM011000000894	RSC011000005075	non-identical
RSCREAM011000000895	RSC011000005226	non-identical
RSCREAM011000000896	RSC011000001190	non-identical
RSCREAM011000000897	RSC011000006023	non-identical
RSCREAM011000000898	RSC011000023846	non-identical
RSCREAM011000000899	RSC011000024845	non-identical
RSCREAM011000000900	RSC011000009748	non-identical
RSCREAM011000000901	RSC011000007900	non-identical
RSCREAM011000000902	RSC011000014954	non-identical
RSCREAM011000000903	RSC011000005681	identical
RSCREAM011000000904	RSC011000001526	non-identical
RSCREAM011000000905	RSC011000017044	non-identical
RSCREAM011000000906	RSC011000007919	identical
RSCREAM011000000907	RSC011000012947	non-identical
RSCREAM011000000908	RSC011000018619	identical
RSCREAM011000000909	RSC011000001813	identical
RSCREAM011000000910	RSC011000018118	non-identical
RSCREAM011000000911	RSC011000015348	non-identical
RSCREAM011000000912	RSC011000011806	non-identical
RSCREAM011000000913	RSC011000011560	non-identical
RSCREAM011000000914	RSC011000001145	non-identical
RSCREAM011000000915	RSC011000016777	non-identical
RSCREAM011000000916	RSC011000023494	non-identical
RSCREAM011000000917	RSC011000007954	non-identical
RSCREAM011000000918	RSC011000012666	non-identical
RSCREAM011000000919	RSC011000010252	identical
RSCREAM011000000920	RSC011000003510	non-identical
RSCREAM011000000921	RSC011000005369	non-identical
RSCREAM011000000922	RSC011000002863	non-identical
RSCREAM011000000924	RSC011000009807	identical
RSCREAM011000000925	RSC011000005177	non-identical
RSCREAM011000000926	RSC011000000461	non-identical
RSCREAM011000000927	RSC011000018372	non-identical
RSCREAM011000000928	RSC011000008057	non-identical
RSCREAM011000000929	RSC011000003287	non-identical
RSCREAM011000000930	RSC011000008452	non-identical
RSCREAM011000000931	RSC011000022103	non-identical
RSCREAM011000000932	RSC011000018923	non-identical
RSCREAM011000000933	RSC011000005772	non-identical
RSCREAM011000000934	RSC011000010581	non-identical
RSCREAM011000000935	RSC011000028064	non-identical
RSCREAM011000000936	RSC011000017734	non-identical
RSCREAM011000000937	RSC011000005941	non-identical
RSCREAM011000000938	RSC011000025582	non-identical
RSCREAM011000000939	RSC011000017141	non-identical
RSCREAM011000000940	RSC011000008301	non-identical
RSCREAM011000000941	RSC011000003101	identical
RSCREAM011000000942	RSC011000002388	non-identical
RSCREAM011000000943	RSC011000004129	non-identical
RSCREAM011000000944	RSC011000001523	non-identical
RSCREAM011000000945	RSC011000024175	non-identical
RSCREAM011000000946	RSC011000033978	non-identical
RSCREAM011000000947	RSC011000021089	non-identical
RSCREAM011000000948	RSC011000012864	non-identical
RSCREAM011000000949	RSC011000002576	non-identical
RSCREAM011000000950	RSC011000001779	non-identical
RSCREAM011000000951	RSC011000009789	non-identical
RSCREAM011000000952	RSC011000004632	non-identical
RSCREAM011000000953	RSC011000010136	non-identical
RSCREAM011000000954	RSC011000001166	non-identical
RSCREAM011000000955	RSC011000014234	non-identical
RSCREAM011000000956	RSC011000013112	non-identical
RSCREAM011000000957	RSC011000018884	non-identical
RSCREAM011000000958	RSC011000017319	non-identical
RSCREAM011000000960	RSC011000011882	non-identical
RSCREAM011000000961	RSC011000033669	non-identical
RSCREAM011000000962	RSC011000012985	non-identical
RSCREAM011000000963	RSC011000005899	non-identical
RSCREAM011000000964	RSC011000033462	non-identical
RSCREAM011000000965	RSC011000003975	non-identical
RSCREAM011000000966	RSC011000010980	non-identical
RSCREAM011000000967	RSC011000000625	non-identical
RSCREAM011000000968	RSC011000019350	non-identical
RSCREAM011000000969	RSC011000014819	non-identical
RSCREAM011000000970	RSC011000011030	non-identical
RSCREAM011000000971	RSC011000026892	non-identical
RSCREAM011000000972	RSC011000015194	identical
RSCREAM011000000973	RSC011000003320	identical
RSCREAM011000000974	RSC011000007206	non-identical
RSCREAM011000000975	RSC011000003814	identical
RSCREAM011000000976	RSC011000015526	non-identical
RSCREAM011000000977	RSC011000034901	identical
RSCREAM011000000978	RSC011000003082	non-identical
RSCREAM011000000979	RSC011000014854	identical
RSCREAM011000000980	RSC011000015065	identical
RSCREAM011000000981	RSC011000007029	non-identical
RSCREAM011000000982	RSC011000019310	identical
RSCREAM011000000983	RSC011000003428	non-identical
RSCREAM011000000984	RSC011000015058	non-identical
RSCREAM011000000985	RSC011000004213	non-identical
RSCREAM011000000986	RSC011000009965	identical
RSCREAM011000000987	RSC011000001119	non-identical
RSCREAM011000000988	RSC011000023462	non-identical
RSCREAM011000000989	RSC011000023774	non-identical
RSCREAM011000000990	RSC011000020885	identical
RSCREAM011000000991	RSC011000011604	identical
RSCREAM011000000992	RSC011000016698	identical
RSCREAM011000000993	RSC011000008291	non-identical
RSCREAM011000000994	RSC011000007738	non-identical
RSCREAM011000000995	RSC011000017880	non-identical
RSCREAM011000000997	RSC011000015261	non-identical
RSCREAM011000000998	RSC011000003661	non-identical
RSCREAM011000000999	RSC011000010268	non-identical
RSCREAM011000001000	RSC011000001290	identical
RSCREAM011000001001	RSC011000023342	non-identical
RSCREAM011000001002	RSC011000021090	non-identical
RSCREAM011000001003	RSC011000004354	identical
RSCREAM011000001004	RSC011000029580	non-identical
RSCREAM011000001005	RSC011000018974	non-identical
RSCREAM011000001006	RSC011000027568	non-identical
RSCREAM011000001007	RSC011000002870	non-identical
RSCREAM011000001008	RSC011000004043	non-identical
RSCREAM011000001009	RSC011000014968	identical
RSCREAM011000001010	RSC011000016112	non-identical
RSCREAM011000001011	RSC011000001359	non-identical
RSCREAM011000001012	RSC011000015775	non-identical
RSCREAM011000001013	RSC011000009887	non-identical
RSCREAM011000001014	RSC011000012330	identical
RSCREAM011000001015	RSC011000000235	non-identical
RSCREAM011000001016	RSC011000000840	non-identical
RSCREAM011000001017	RSC011000027460	non-identical
RSCREAM011000001018	RSC011000002679	non-identical
RSCREAM011000001019	RSC011000012574	non-identical
RSCREAM011000001020	RSC011000005642	non-identical
RSCREAM011000001021	RSC011000018124	identical
RSCREAM011000001022	RSC011000005302	non-identical
RSCREAM011000001023	RSC011000013207	non-identical
RSCREAM011000001024	RSC011000003866	non-identical
RSCREAM011000001025	RSC011000006538	non-identical
RSCREAM011000001026	RSC011000014148	non-identical
RSCREAM011000001027	RSC011000010600	identical
RSCREAM011000001028	RSC011000013439	non-identical
RSCREAM011000001029	RSC011000008417	non-identical
RSCREAM011000001031	RSC011000001330	non-identical
RSCREAM011000001032	RSC011000011724	non-identical
RSCREAM011000001033	RSC011000025466	non-identical
RSCREAM011000001034	RSC011000018315	non-identical
RSCREAM011000001036	RSC011000020436	non-identical
RSCREAM011000001037	RSC011000020736	identical
RSCREAM011000001038	RSC011000027878	non-identical
RSCREAM011000001039	RSC011000012850	non-identical
RSCREAM011000001040	RSC011000001047	non-identical
RSCREAM011000001041	RSC011000018607	identical
RSCREAM011000001042	RSC011000004501	identical
RSCREAM011000001043	RSC011000008064	identical
RSCREAM011000001045	RSC011000024473	non-identical
RSCREAM011000001046	RSC011000001513	non-identical
RSCREAM011000001047	RSC011000004027	non-identical
RSCREAM011000001048	RSC011000004295	non-identical
RSCREAM011000001049	RSC011000018167	non-identical
RSCREAM011000001050	RSC011000007269	identical
RSCREAM011000001051	RSC011000009628	non-identical
RSCREAM011000001052	RSC011000003295	non-identical
RSCREAM011000001053	RSC011000019698	identical
RSCREAM011000001054	RSC011000000663	non-identical
RSCREAM011000001055	RSC011000011746	non-identical
RSCREAM011000001056	RSC011000004533	non-identical
RSCREAM011000001057	RSC011000005833	non-identical
RSCREAM011000001059	RSC011000022932	non-identical
RSCREAM011000001060	RSC011000002581	non-identical
RSCREAM011000001061	RSC011000015139	non-identical
RSCREAM011000001062	RSC011000014449	non-identical
RSCREAM011000001063	RSC011000012877	non-identical
RSCREAM011000001064	RSC011000025893	non-identical
RSCREAM011000001065	RSC011000019655	non-identical
RSCREAM011000001066	RSC011000001066	non-identical
RSCREAM011000001067	RSC011000018385	non-identical
RSCREAM011000001068	RSC011000019177	non-identical
RSCREAM011000001069	RSC011000005699	non-identical
RSCREAM011000001070	RSC011000001380	non-identical
RSCREAM011000001071	RSC011000009262	non-identical
RSCREAM011000001072	RSC011000030455	non-identical
RSCREAM011000001073	RSC011000025027	non-identical
RSCREAM011000001074	RSC011000011082	identical
RSCREAM011000001075	RSC011000008413	non-identical
RSCREAM011000001076	RSC011000015651	non-identical
RSCREAM011000001077	RSC011000000652	identical
RSCREAM011000001078	RSC011000012973	non-identical
RSCREAM011000001079	RSC011000001717	non-identical
RSCREAM011000001080	RSC011000025556	non-identical
RSCREAM011000001081	RSC011000012645	non-identical
RSCREAM011000001082	RSC011000019709	non-identical
RSCREAM011000001083	RSC011000003035	identical
RSCREAM011000001084	RSC011000006100	non-identical
RSCREAM011000001085	RSC011000016186	identical
RSCREAM011000001086	RSC011000017746	non-identical
RSCREAM011000001087	RSC011000015389	non-identical
RSCREAM011000001088	RSC011000018069	non-identical
RSCREAM011000001090	RSC011000008567	non-identical
RSCREAM011000001091	RSC011000010697	non-identical
RSCREAM011000001092	RSC011000016727	non-identical
RSCREAM011000001093	RSC011000014944	non-identical
RSCREAM011000001094	RSC011000012846	non-identical
RSCREAM011000001095	RSC011000004805	non-identical
RSCREAM011000001096	RSC011000000491	non-identical
RSCREAM011000001097	RSC011000025117	non-identical
RSCREAM011000001098	RSC011000007916	non-identical
RSCREAM011000001099	RSC011000006861	non-identical
RSCREAM011000001100	RSC011000002149	non-identical
RSCREAM011000001101	RSC011000024083	non-identical
RSCREAM011000001102	RSC011000016891	non-identical
RSCREAM011000001103	RSC011000009687	non-identical
RSCREAM011000001104	RSC011000000346	identical
RSCREAM011000001105	RSC011000020276	non-identical
RSCREAM011000001106	RSC011000022053	non-identical
RSCREAM011000001107	RSC011000007355	identical
RSCREAM011000001108	RSC011000011269	non-identical
RSCREAM011000001109	RSC011000026647	non-identical
RSCREAM011000001110	RSC011000026788	non-identical
RSCREAM011000001111	RSC011000012064	non-identical
RSCREAM011000001112	RSC011000017915	non-identical
RSCREAM011000001113	RSC011000006902	identical
RSCREAM011000001114	RSC011000003314	non-identical
RSCREAM011000001115	RSC011000018848	non-identical
RSCREAM011000001116	RSC011000005040	identical
RSCREAM011000001117	RSC011000010351	non-identical
RSCREAM011000001118	RSC011000001259	non-identical
RSCREAM011000001119	RSC011000007814	non-identical
RSCREAM011000001120	RSC011000006126	identical
RSCREAM011000001121	RSC011000016456	non-identical
RSCREAM011000001122	RSC011000009697	non-identical
RSCREAM011000001123	RSC011000005417	non-identical
RSCREAM011000001124	RSC011000004053	non-identical
RSCREAM011000001125	RSC011000012311	non-identical
RSCREAM011000001126	RSC011000007612	non-identical
RSCREAM011000001127	RSC011000006543	non-identical
RSCREAM011000001128	RSC011000014583	identical
RSCREAM011000001129	RSC011000008279	non-identical
RSCREAM011000001130	RSC011000014418	non-identical
RSCREAM011000001131	RSC011000015724	non-identical
RSCREAM011000001132	RSC011000005192	non-identical
RSCREAM011000001133	RSC011000025538	non-identical
RSCREAM011000001134	RSC011000020280	non-identical
RSCREAM011000001135	RSC011000004813	non-identical
RSCREAM011000001137	RSC011000013387	non-identical
RSCREAM011000001138	RSC011000000010	non-identical
RSCREAM011000001139	RSC011000016545	non-identical
RSCREAM011000001140	RSC011000014527	identical
RSCREAM011000001141	RSC011000006986	identical
RSCREAM011000001142	RSC011000023593	non-identical
RSCREAM011000001143	RSC011000018819	non-identical
RSCREAM011000001145	RSC011000005009	non-identical
RSCREAM011000001146	RSC011000009426	non-identical
RSCREAM011000001147	RSC011000001532	non-identical
RSCREAM011000001148	RSC011000011316	non-identical
RSCREAM011000001149	RSC011000009885	non-identical
RSCREAM011000001150	RSC011000006534	non-identical
RSCREAM011000001151	RSC011000009331	identical
RSCREAM011000001152	RSC011000004345	non-identical
RSCREAM011000001153	RSC011000017375	non-identical
RSCREAM011000001154	RSC011000009456	non-identical
RSCREAM011000001155	RSC011000002366	identical
RSCREAM011000001156	RSC011000014644	non-identical
RSCREAM011000001157	RSC011000015055	non-identical
RSCREAM011000001158	RSC011000017235	non-identical
RSCREAM011000001159	RSC011000003606	non-identical
RSCREAM011000001160	RSC011000033997	non-identical
RSCREAM011000001161	RSC011000024094	non-identical
RSCREAM011000001162	RSC011000004822	non-identical
RSCREAM011000001163	RSC011000010813	non-identical
RSCREAM011000001164	RSC011000017111	non-identical
RSCREAM011000001165	RSC011000008168	non-identical
RSCREAM011000001166	RSC011000005862	non-identical
RSCREAM011000001167	RSC011000006377	non-identical
RSCREAM011000001168	RSC011000019198	non-identical
RSCREAM011000001169	RSC011000004711	identical
RSCREAM011000001171	RSC011000014337	identical
RSCREAM011000001172	RSC011000004651	identical
RSCREAM011000001174	RSC011000006480	non-identical
RSCREAM011000001175	RSC011000023949	non-identical
RSCREAM011000001177	RSC011000013614	non-identical
RSCREAM011000001178	RSC011000013870	non-identical
RSCREAM011000001181	RSC011000003501	non-identical
RSCREAM011000001182	RSC011000021678	non-identical
RSCREAM011000001183	RSC011000014110	identical
RSCREAM011000001184	RSC011000005189	non-identical
RSCREAM011000001185	RSC011000012818	identical
RSCREAM011000001186	RSC011000005655	identical
RSCREAM011000001187	RSC011000012259	non-identical
RSCREAM011000001188	RSC011000002481	non-identical
RSCREAM011000001189	RSC011000009889	non-identical
RSCREAM011000001190	RSC011000020213	non-identical
RSCREAM011000001191	RSC011000003999	identical
RSCREAM011000001192	RSC011000010822	identical
RSCREAM011000001193	RSC011000025229	non-identical
RSCREAM011000001194	RSC011000001275	non-identical
RSCREAM011000001196	RSC011000022169	non-identical
RSCREAM011000001197	RSC011000025096	identical
RSCREAM011000001198	RSC011000028213	non-identical
RSCREAM011000001199	RSC011000007024	non-identical
RSCREAM011000001200	RSC011000015089	non-identical
RSCREAM011000001201	RSC011000012298	non-identical
RSCREAM011000001202	RSC011000017703	non-identical
RSCREAM011000001203	RSC011000015854	non-identical
RSCREAM011000001204	RSC011000010196	identical
RSCREAM011000001205	RSC011000007113	non-identical
RSCREAM011000001206	RSC011000009938	non-identical
RSCREAM011000001207	RSC011000013973	non-identical
RSCREAM011000001208	RSC011000032523	non-identical
RSCREAM011000001209	RSC011000002514	non-identical
RSCREAM011000001210	RSC011000009285	non-identical
RSCREAM011000001211	RSC011000004902	identical
RSCREAM011000001213	RSC011000022037	non-identical
RSCREAM011000001214	RSC011000013623	non-identical
RSCREAM011000001215	RSC011000010614	non-identical
RSCREAM011000001216	RSC011000004520	non-identical
RSCREAM011000001217	RSC011000017521	identical
RSCREAM011000001218	RSC011000022235	non-identical
RSCREAM011000001219	RSC011000010669	non-identical
RSCREAM011000001220	RSC011000011914	non-identical
RSCREAM011000001221	RSC011000015575	non-identical
RSCREAM011000001222	RSC011000014389	non-identical
RSCREAM011000001223	RSC011000022147	identical
RSCREAM011000001224	RSC011000011100	identical
RSCREAM011000001225	RSC011000005809	non-identical
RSCREAM011000001226	RSC011000024176	non-identical
RSCREAM011000001227	RSC011000016024	non-identical
RSCREAM011000001228	RSC011000005207	non-identical
RSCREAM011000001229	RSC011000002261	non-identical
RSCREAM011000001230	RSC011000015444	non-identical
RSCREAM011000001231	RSC011000021796	non-identical
RSCREAM011000001232	RSC011000015180	non-identical
RSCREAM011000001233	RSC011000014165	non-identical
RSCREAM011000001234	RSC011000013748	non-identical
RSCREAM011000001235	RSC011000014008	non-identical
RSCREAM011000001236	RSC011000012610	non-identical
RSCREAM011000001237	RSC011000004995	identical
RSCREAM011000001238	RSC011000030309	non-identical
RSCREAM011000001239	RSC011000015286	non-identical
RSCREAM011000001240	RSC011000002847	non-identical
RSCREAM011000001241	RSC011000000278	identical
RSCREAM011000001243	RSC011000015734	non-identical
RSCREAM011000001244	RSC011000008116	non-identical
RSCREAM011000001245	RSC011000004223	non-identical
RSCREAM011000001246	RSC011000009781	identical
RSCREAM011000001248	RSC011000018281	identical
RSCREAM011000001249	RSC011000016151	non-identical
RSCREAM011000001250	RSC011000020310	identical
RSCREAM011000001251	RSC011000007619	non-identical
RSCREAM011000001252	RSC011000015504	non-identical
RSCREAM011000001253	RSC011000020131	non-identical
RSCREAM011000001254	RSC011000002592	non-identical
RSCREAM011000001255	RSC011000025049	non-identical
RSCREAM011000001256	RSC011000021602	non-identical
RSCREAM011000001257	RSC011000005951	identical
RSCREAM011000001258	RSC011000005473	non-identical
RSCREAM011000001259	RSC011000013181	non-identical
RSCREAM011000001260	RSC011000011199	non-identical
RSCREAM011000001262	RSC011000010345	non-identical
RSCREAM011000001263	RSC011000004153	non-identical
RSCREAM011000001264	RSC011000016590	non-identical
RSCREAM011000001265	RSC011000007319	identical
RSCREAM011000001266	RSC011000019954	non-identical
RSCREAM011000001267	RSC011000009529	non-identical
RSCREAM011000001268	RSC011000011705	non-identical
RSCREAM011000001269	RSC011000001502	non-identical
RSCREAM011000001270	RSC011000013140	non-identical
RSCREAM011000001271	RSC011000008343	non-identical
RSCREAM011000001272	RSC011000010142	non-identical
RSCREAM011000001273	RSC011000031661	non-identical
RSCREAM011000001275	RSC011000006669	non-identical
RSCREAM011000001276	RSC011000006513	non-identical
RSCREAM011000001277	RSC011000005705	non-identical
RSCREAM011000001278	RSC011000011941	non-identical
RSCREAM011000001280	RSC011000000361	non-identical
RSCREAM011000001281	RSC011000002662	non-identical
RSCREAM011000001282	RSC011000005928	non-identical
RSCREAM011000001283	RSC011000018822	non-identical
RSCREAM011000001284	RSC011000016053	identical
RSCREAM011000001285	RSC011000003741	non-identical
RSCREAM011000001286	RSC011000029093	identical
RSCREAM011000001287	RSC011000002005	non-identical
RSCREAM011000001288	RSC011000012759	non-identical
RSCREAM011000001289	RSC011000002546	non-identical
RSCREAM011000001290	RSC011000009717	non-identical
RSCREAM011000001291	RSC011000016097	non-identical
RSCREAM011000001292	RSC011000001009	non-identical
RSCREAM011000001293	RSC011000004578	non-identical
RSCREAM011000001294	RSC011000007217	non-identical
RSCREAM011000001295	RSC011000001458	non-identical
RSCREAM011000001296	RSC011000021571	non-identical
RSCREAM011000001297	RSC011000017425	non-identical
RSCREAM011000001298	RSC011000016914	non-identical
RSCREAM011000001299	RSC011000000607	non-identical
RSCREAM011000001300	RSC011000019023	non-identical
RSCREAM011000001301	RSC011000022379	identical
RSCREAM011000001302	RSC011000012042	non-identical
RSCREAM011000001304	RSC011000023403	non-identical
RSCREAM011000001305	RSC011000000797	non-identical
RSCREAM011000001306	RSC011000013038	non-identical
RSCREAM011000001308	RSC011000006331	non-identical
RSCREAM011000001309	RSC011000016099	non-identical
RSCREAM011000001310	RSC011000005771	non-identical
RSCREAM011000001311	RSC011000032726	non-identical
RSCREAM011000001312	RSC011000007834	identical
RSCREAM011000001313	RSC011000024042	non-identical
RSCREAM011000001314	RSC011000004146	non-identical
RSCREAM011000001315	RSC011000014734	non-identical
RSCREAM011000001316	RSC011000005273	non-identical
RSCREAM011000001318	RSC011000008436	identical
RSCREAM011000001319	RSC011000017538	non-identical
RSCREAM011000001320	RSC011000000944	non-identical
RSCREAM011000001321	RSC011000004394	non-identical
RSCREAM011000001322	RSC011000028089	identical
RSCREAM011000001323	RSC011000001586	non-identical
RSCREAM011000001324	RSC011000026551	non-identical
RSCREAM011000001325	RSC011000015496	non-identical
RSCREAM011000001326	RSC011000009542	non-identical
RSCREAM011000001327	RSC011000004020	non-identical
RSCREAM011000001328	RSC011000020700	non-identical
RSCREAM011000001329	RSC011000017053	non-identical
RSCREAM011000001330	RSC011000011649	non-identical
RSCREAM011000001331	RSC011000012624	identical
RSCREAM011000001332	RSC011000008056	non-identical
RSCREAM011000001333	RSC011000000323	non-identical
RSCREAM011000001334	RSC011000016504	non-identical
RSCREAM011000001335	RSC011000003996	non-identical
RSCREAM011000001336	RSC011000021820	non-identical
RSCREAM011000001337	RSC011000008040	non-identical
RSCREAM011000001338	RSC011000005422	non-identical
RSCREAM011000001340	RSC011000018075	non-identical
RSCREAM011000001341	RSC011000003906	non-identical
RSCREAM011000001343	RSC011000019491	non-identical
RSCREAM011000001344	RSC011000016911	non-identical
RSCREAM011000001345	RSC011000021562	non-identical
RSCREAM011000001346	RSC011000003752	non-identical
RSCREAM011000001347	RSC011000018108	identical
RSCREAM011000001348	RSC011000019920	non-identical
RSCREAM011000001350	RSC011000004184	non-identical
RSCREAM011000001351	RSC011000017024	non-identical
RSCREAM011000001352	RSC011000017905	non-identical
RSCREAM011000001353	RSC011000006956	non-identical
RSCREAM011000001354	RSC011000025718	non-identical
RSCREAM011000001355	RSC011000014157	non-identical
RSCREAM011000001357	RSC011000010904	identical
RSCREAM011000001358	RSC011000003357	non-identical
RSCREAM011000001359	RSC011000002216	non-identical
RSCREAM011000001360	RSC011000001271	identical
RSCREAM011000001361	RSC011000018033	non-identical
RSCREAM011000001362	RSC011000006301	non-identical
RSCREAM011000001363	RSC011000017719	non-identical
RSCREAM011000001364	RSC011000011589	non-identical
RSCREAM011000001365	RSC011000002840	non-identical
RSCREAM011000001367	RSC011000016745	non-identical
RSCREAM011000001368	RSC011000016212	identical
RSCREAM011000001369	RSC011000018440	non-identical
RSCREAM011000001370	RSC011000004596	non-identical
RSCREAM011000001371	RSC011000024847	non-identical
RSCREAM011000001372	RSC011000011887	identical
RSCREAM011000001373	RSC011000005396	non-identical
RSCREAM011000001374	RSC011000013617	non-identical
RSCREAM011000001375	RSC011000008569	non-identical
RSCREAM011000001376	RSC011000014765	non-identical
RSCREAM011000001377	RSC011000000345	non-identical
RSCREAM011000001378	RSC011000027690	non-identical
RSCREAM011000001379	RSC011000018952	non-identical
RSCREAM011000001380	RSC011000010584	non-identical
RSCREAM011000001381	RSC011000011465	non-identical
RSCREAM011000001382	RSC011000003158	non-identical
RSCREAM011000001383	RSC011000010063	non-identical
RSCREAM011000001384	RSC011000001678	non-identical
RSCREAM011000001385	RSC011000012404	non-identical
RSCREAM011000001386	RSC011000008839	non-identical
RSCREAM011000001387	RSC011000014913	non-identical
RSCREAM011000001388	RSC011000015022	non-identical
RSCREAM011000001389	RSC011000027175	identical
RSCREAM011000001390	RSC011000001612	non-identical
RSCREAM011000001391	RSC011000018421	non-identical
RSCREAM011000001392	RSC011000020641	non-identical
RSCREAM011000001393	RSC011000021161	non-identical
RSCREAM011000001394	RSC011000011883	identical
RSCREAM011000001395	RSC011000018985	non-identical
RSCREAM011000001396	RSC011000000821	non-identical
RSCREAM011000001398	RSC011000028699	non-identical
RSCREAM011000001400	RSC011000033822	non-identical
RSCREAM011000001401	RSC011000001682	non-identical
RSCREAM011000001402	RSC011000011856	non-identical
RSCREAM011000001404	RSC011000004095	identical
RSCREAM011000001405	RSC011000025477	non-identical
RSCREAM011000001406	RSC011000016017	non-identical
RSCREAM011000001407	RSC011000010653	non-identical
RSCREAM011000001408	RSC011000012317	identical
RSCREAM011000001409	RSC011000009828	non-identical
RSCREAM011000001410	RSC011000012305	identical
RSCREAM011000001411	RSC011000008027	non-identical
RSCREAM011000001412	RSC011000020263	non-identical
RSCREAM011000001413	RSC011000019935	non-identical
RSCREAM011000001414	RSC011000014579	non-identical
RSCREAM011000001415	RSC011000006668	non-identical
RSCREAM011000001416	RSC011000011378	non-identical
RSCREAM011000001417	RSC011000019021	non-identical
RSCREAM011000001418	RSC011000002553	non-identical
RSCREAM011000001419	RSC011000016734	identical
RSCREAM011000001420	RSC011000012494	non-identical
RSCREAM011000001421	RSC011000004260	non-identical
RSCREAM011000001422	RSC011000010092	non-identical
RSCREAM011000001423	RSC011000012743	non-identical
RSCREAM011000001424	RSC011000001129	non-identical
RSCREAM011000001425	RSC011000000300	non-identical
RSCREAM011000001426	RSC011000004670	non-identical
RSCREAM011000001427	RSC011000008024	non-identical
RSCREAM011000001428	RSC011000012608	non-identical
RSCREAM011000001429	RSC011000006018	non-identical
RSCREAM011000001430	RSC011000023754	non-identical
RSCREAM011000001431	RSC011000013852	non-identical
RSCREAM011000001432	RSC011000019142	non-identical
RSCREAM011000001433	RSC011000021418	non-identical
RSCREAM011000001434	RSC011000018894	non-identical
RSCREAM011000001435	RSC011000000316	identical
RSCREAM011000001436	RSC011000013532	identical
RSCREAM011000001437	RSC011000024485	non-identical
RSCREAM011000001438	RSC011000016577	non-identical
RSCREAM011000001439	RSC011000008402	non-identical
RSCREAM011000001440	RSC011000003272	non-identical
RSCREAM011000001441	RSC011000028086	non-identical
RSCREAM011000001442	RSC011000003728	non-identical
RSCREAM011000001443	RSC011000019651	non-identical
RSCREAM011000001444	RSC011000017442	non-identical
RSCREAM011000001445	RSC011000015595	non-identical
RSCREAM011000001446	RSC011000015813	non-identical
RSCREAM011000001447	RSC011000007992	non-identical
RSCREAM011000001448	RSC011000002037	non-identical
RSCREAM011000001449	RSC011000021702	non-identical
RSCREAM011000001450	RSC011000016317	identical
RSCREAM011000001451	RSC011000002899	non-identical
RSCREAM011000001452	RSC011000017687	non-identical
RSCREAM011000001453	RSC011000007070	non-identical
RSCREAM011000001454	RSC011000021231	non-identical
RSCREAM011000001455	RSC011000011541	non-identical
RSCREAM011000001456	RSC011000031201	non-identical
RSCREAM011000001457	RSC011000000283	non-identical
RSCREAM011000001458	RSC011000014882	non-identical
RSCREAM011000001460	RSC011000002435	non-identical
RSCREAM011000001461	RSC011000010541	non-identical
RSCREAM011000001462	RSC011000023630	non-identical
RSCREAM011000001463	RSC011000015342	non-identical
RSCREAM011000001464	RSC011000014627	non-identical
RSCREAM011000001465	RSC011000002355	identical
RSCREAM011000001466	RSC011000009997	non-identical
RSCREAM011000001467	RSC011000021552	non-identical
RSCREAM011000001468	RSC011000003688	non-identical
RSCREAM011000001469	RSC011000008391	non-identical
RSCREAM011000001470	RSC011000020615	non-identical
RSCREAM011000001471	RSC011000004510	non-identical
RSCREAM011000001472	RSC011000021485	non-identical
RSCREAM011000001473	RSC011000005595	identical
RSCREAM011000001474	RSC011000015870	non-identical
RSCREAM011000001475	RSC011000010323	non-identical
RSCREAM011000001476	RSC011000016785	non-identical
RSCREAM011000001477	RSC011000004286	non-identical
RSCREAM011000001478	RSC011000020232	non-identical
RSCREAM011000001479	RSC011000003627	non-identical
RSCREAM011000001480	RSC011000021605	non-identical
RSCREAM011000001481	RSC011000014426	non-identical
RSCREAM011000001482	RSC011000010870	non-identical
RSCREAM011000001483	RSC011000004087	non-identical
RSCREAM011000001484	RSC011000006452	non-identical
RSCREAM011000001485	RSC011000012472	non-identical
RSCREAM011000001486	RSC011000008950	non-identical
RSCREAM011000001487	RSC011000012862	non-identical
RSCREAM011000001488	RSC011000012945	identical
RSCREAM011000001489	RSC011000007985	non-identical
RSCREAM011000001490	RSC011000002016	non-identical
RSCREAM011000001491	RSC011000005858	non-identical
RSCREAM011000001492	RSC011000007701	non-identical
RSCREAM011000001493	RSC011000028038	non-identical
RSCREAM011000001494	RSC011000005060	non-identical
RSCREAM011000001495	RSC011000012271	identical
RSCREAM011000001497	RSC011000018517	identical
RSCREAM011000001498	RSC011000029511	non-identical
RSCREAM011000001499	RSC011000003125	non-identical
RSCREAM011000001500	RSC011000012247	non-identical
RSCREAM011000001501	RSC011000004674	non-identical
RSCREAM011000001502	RSC011000020482	non-identical
RSCREAM011000001503	RSC011000017745	non-identical
RSCREAM011000001504	RSC011000016989	non-identical
RSCREAM011000001505	RSC011000013811	non-identical
RSCREAM011000001506	RSC011000004275	non-identical
RSCREAM011000001507	RSC011000002299	non-identical
RSCREAM011000001508	RSC011000011490	non-identical
RSCREAM011000001509	RSC011000020953	identical
RSCREAM011000001510	RSC011000008959	non-identical
RSCREAM011000001511	RSC011000001367	non-identical
RSCREAM011000001512	RSC011000013533	non-identical
RSCREAM011000001513	RSC011000003480	non-identical
RSCREAM011000001514	RSC011000015208	identical
RSCREAM011000001515	RSC011000021302	non-identical
RSCREAM011000001517	RSC011000016675	non-identical
RSCREAM011000001518	RSC011000003098	non-identical
RSCREAM011000001519	RSC011000007545	identical
RSCREAM011000001520	RSC011000017929	non-identical
RSCREAM011000001521	RSC011000010213	non-identical
RSCREAM011000001522	RSC011000014756	non-identical
RSCREAM011000001523	RSC011000024722	non-identical
RSCREAM011000001524	RSC011000012727	non-identical
RSCREAM011000001526	RSC011000018787	non-identical
RSCREAM011000001527	RSC011000019953	identical
RSCREAM011000001528	RSC011000003384	non-identical
RSCREAM011000001529	RSC011000001301	non-identical
RSCREAM011000001530	RSC011000025792	non-identical
RSCREAM011000001531	RSC011000009110	identical
RSCREAM011000001532	RSC011000019147	non-identical
RSCREAM011000001533	RSC011000000022	non-identical
RSCREAM011000001534	RSC011000002258	non-identical
RSCREAM011000001535	RSC011000004418	non-identical
RSCREAM011000001536	RSC011000017813	non-identical
RSCREAM011000001537	RSC011000021629	non-identical
RSCREAM011000001538	RSC011000018987	identical
RSCREAM011000001539	RSC011000005268	non-identical
RSCREAM011000001540	RSC011000018980	non-identical
RSCREAM011000001541	RSC011000014688	non-identical
RSCREAM011000001542	RSC011000000874	non-identical
RSCREAM011000001543	RSC011000014262	identical
RSCREAM011000001544	RSC011000015667	non-identical
RSCREAM011000001545	RSC011000002422	non-identical
RSCREAM011000001546	RSC011000001866	non-identical
RSCREAM011000001547	RSC011000019635	non-identical
RSCREAM011000001549	RSC011000021264	non-identical
RSCREAM011000001550	RSC011000001654	identical
RSCREAM011000001551	RSC011000006364	identical
RSCREAM011000001552	RSC011000002623	non-identical
RSCREAM011000001553	RSC011000019103	non-identical
RSCREAM011000001554	RSC011000003219	non-identical
RSCREAM011000001555	RSC011000012825	non-identical
RSCREAM011000001556	RSC011000012075	non-identical
RSCREAM011000001557	RSC011000021889	non-identical
RSCREAM011000001559	RSC011000025802	non-identical
RSCREAM011000001560	RSC011000010777	non-identical
RSCREAM011000001561	RSC011000017268	non-identical
RSCREAM011000001562	RSC011000004660	non-identical
RSCREAM011000001563	RSC011000022624	non-identical
RSCREAM011000001564	RSC011000015160	identical
RSCREAM011000001565	RSC011000021427	non-identical
RSCREAM011000001566	RSC011000017138	non-identical
RSCREAM011000001567	RSC011000013160	identical
RSCREAM011000001569	RSC011000017646	identical
RSCREAM011000001570	RSC011000012938	non-identical
RSCREAM011000001571	RSC011000008465	non-identical
RSCREAM011000001572	RSC011000011621	non-identical
RSCREAM011000001573	RSC011000014209	non-identical
RSCREAM011000001574	RSC011000000554	identical
RSCREAM011000001575	RSC011000028622	identical
RSCREAM011000001576	RSC011000001058	non-identical
RSCREAM011000001577	RSC011000012693	identical
RSCREAM011000001579	RSC011000011825	non-identical
RSCREAM011000001580	RSC011000015961	non-identical
RSCREAM011000001582	RSC011000018292	non-identical
RSCREAM011000001583	RSC011000017669	non-identical
RSCREAM011000001584	RSC011000008243	non-identical
RSCREAM011000001586	RSC011000018173	non-identical
RSCREAM011000001587	RSC011000008397	non-identical
RSCREAM011000001588	RSC011000005710	non-identical
RSCREAM011000001589	RSC011000009896	non-identical
RSCREAM011000001590	RSC011000020737	non-identical
RSCREAM011000001591	RSC011000010049	non-identical
RSCREAM011000001592	RSC011000023650	non-identical
RSCREAM011000001593	RSC011000019104	non-identical
RSCREAM011000001594	RSC011000027966	non-identical
RSCREAM011000001595	RSC011000014640	non-identical
RSCREAM011000001596	RSC011000012797	non-identical
RSCREAM011000001597	RSC011000002410	non-identical
RSCREAM011000001598	RSC011000014015	identical
RSCREAM011000001599	RSC011000012911	identical
RSCREAM011000001601	RSC011000000002	non-identical
RSCREAM011000001602	RSC011000005216	non-identical
RSCREAM011000001603	RSC011000012167	non-identical
RSCREAM011000001604	RSC011000008659	non-identical
RSCREAM011000001605	RSC011000016385	non-identical
RSCREAM011000001606	RSC011000010999	non-identical
RSCREAM011000001608	RSC011000002882	non-identical
RSCREAM011000001609	RSC011000020569	non-identical
RSCREAM011000001610	RSC011000012016	non-identical
RSCREAM011000001611	RSC011000002808	non-identical
RSCREAM011000001612	RSC011000001399	non-identical
RSCREAM011000001613	RSC011000027481	non-identical
RSCREAM011000001614	RSC011000000690	non-identical
RSCREAM011000001615	RSC011000003262	identical
RSCREAM011000001616	RSC011000021486	non-identical
RSCREAM011000001617	RSC011000018459	non-identical
RSCREAM011000001618	RSC011000023215	non-identical
RSCREAM011000001619	RSC011000021675	non-identical
RSCREAM011000001620	RSC011000024058	non-identical
RSCREAM011000001621	RSC011000000630	non-identical
RSCREAM011000001622	RSC011000018716	non-identical
RSCREAM011000001623	RSC011000020179	non-identical
RSCREAM011000001624	RSC011000020431	non-identical
RSCREAM011000001625	RSC011000003250	non-identical
RSCREAM011000001626	RSC011000004477	identical
RSCREAM011000001627	RSC011000005907	non-identical
RSCREAM011000001628	RSC011000021862	non-identical
RSCREAM011000001630	RSC011000007629	non-identical
RSCREAM011000001631	RSC011000016704	non-identical
RSCREAM011000001632	RSC011000006854	non-identical
RSCREAM011000001633	RSC011000008418	non-identical
RSCREAM011000001634	RSC011000001183	non-identical
RSCREAM011000001635	RSC011000005426	non-identical
RSCREAM011000001636	RSC011000029439	non-identical
RSCREAM011000001637	RSC011000010892	non-identical
RSCREAM011000001638	RSC011000005498	non-identical
RSCREAM011000001639	RSC011000002333	non-identical
RSCREAM011000001640	RSC011000008500	non-identical
RSCREAM011000001642	RSC011000011343	non-identical
RSCREAM011000001643	RSC011000001699	identical
RSCREAM011000001644	RSC011000018382	non-identical
RSCREAM011000001645	RSC011000032206	non-identical
RSCREAM011000001646	RSC011000003719	non-identical
RSCREAM011000001647	RSC011000011687	identical
RSCREAM011000001648	RSC011000018210	non-identical
RSCREAM011000001649	RSC011000020930	non-identical
RSCREAM011000001650	RSC011000011165	non-identical
RSCREAM011000001651	RSC011000029215	non-identical
RSCREAM011000001653	RSC011000001125	identical
RSCREAM011000001654	RSC011000020598	identical
RSCREAM011000001655	RSC011000021422	non-identical
RSCREAM011000001656	RSC011000032463	non-identical
RSCREAM011000001657	RSC011000019817	non-identical
RSCREAM011000001658	RSC011000005546	non-identical
RSCREAM011000001659	RSC011000005385	identical
RSCREAM011000001660	RSC011000019129	non-identical
RSCREAM011000001661	RSC011000017942	non-identical
RSCREAM011000001662	RSC011000010569	non-identical
RSCREAM011000001663	RSC011000007297	non-identical
RSCREAM011000001664	RSC011000025457	non-identical
RSCREAM011000001665	RSC011000000301	non-identical
RSCREAM011000001666	RSC011000006295	non-identical
RSCREAM011000001667	RSC011000015484	identical
RSCREAM011000001668	RSC011000022273	identical
RSCREAM011000001669	RSC011000011829	non-identical
RSCREAM011000001670	RSC011000034195	non-identical
RSCREAM011000001671	RSC011000005109	identical
RSCREAM011000001672	RSC011000005994	non-identical
RSCREAM011000001673	RSC011000020546	non-identical
RSCREAM011000001674	RSC011000006426	non-identical
RSCREAM011000001675	RSC011000016787	non-identical
RSCREAM011000001676	RSC011000015210	identical
RSCREAM011000001677	RSC011000016728	non-identical
RSCREAM011000001678	RSC011000021037	non-identical
RSCREAM011000001679	RSC011000001519	non-identical
RSCREAM011000001680	RSC011000007776	non-identical
RSCREAM011000001681	RSC011000019394	non-identical
RSCREAM011000001682	RSC011000011371	non-identical
RSCREAM011000001683	RSC011000014470	identical
RSCREAM011000001684	RSC011000025119	non-identical
RSCREAM011000001685	RSC011000008229	identical
RSCREAM011000001686	RSC011000015440	non-identical
RSCREAM011000001687	RSC011000020943	non-identical
RSCREAM011000001688	RSC011000001997	non-identical
RSCREAM011000001689	RSC011000021359	identical
RSCREAM011000001690	RSC011000016123	non-identical
RSCREAM011000001691	RSC011000010864	non-identical
RSCREAM011000001692	RSC011000002634	non-identical
RSCREAM011000001693	RSC011000000676	non-identical
RSCREAM011000001694	RSC011000009276	non-identical
RSCREAM011000001695	RSC011000015262	non-identical
RSCREAM011000001696	RSC011000007123	non-identical
RSCREAM011000001697	RSC011000004173	non-identical
RSCREAM011000001698	RSC011000005333	non-identical
RSCREAM011000001699	RSC011000026072	non-identical
RSCREAM011000001700	RSC011000003096	non-identical
RSCREAM011000001701	RSC011000002334	non-identical
RSCREAM011000001702	RSC011000006779	non-identical
RSCREAM011000001703	RSC011000006302	identical
RSCREAM011000001704	RSC011000015069	non-identical
RSCREAM011000001705	RSC011000004369	identical
RSCREAM011000001706	RSC011000013256	non-identical
RSCREAM011000001707	RSC011000003705	identical
RSCREAM011000001708	RSC011000020955	non-identical
RSCREAM011000001709	RSC011000021717	non-identical
RSCREAM011000001710	RSC011000031938	non-identical
RSCREAM011000001711	RSC011000003051	non-identical
RSCREAM011000001712	RSC011000000206	non-identical
RSCREAM011000001713	RSC011000021377	identical
RSCREAM011000001715	RSC011000006878	non-identical
RSCREAM011000001716	RSC011000017712	non-identical
RSCREAM011000001717	RSC011000011945	non-identical
RSCREAM011000001718	RSC011000001204	non-identical
RSCREAM011000001719	RSC011000009080	non-identical
RSCREAM011000001720	RSC011000016026	identical
RSCREAM011000001721	RSC011000000286	non-identical
RSCREAM011000001722	RSC011000001630	identical
RSCREAM011000001723	RSC011000005212	non-identical
RSCREAM011000001724	RSC011000007378	non-identical
RSCREAM011000001725	RSC011000031739	non-identical
RSCREAM011000001726	RSC011000032252	identical
RSCREAM011000001727	RSC011000019117	non-identical
RSCREAM011000001728	RSC011000009267	non-identical
RSCREAM011000001729	RSC011000016833	non-identical
RSCREAM011000001730	RSC011000002354	non-identical
RSCREAM011000001731	RSC011000027782	non-identical
RSCREAM011000001732	RSC011000012854	identical
RSCREAM011000001733	RSC011000005881	non-identical
RSCREAM011000001734	RSC011000018322	non-identical
RSCREAM011000001736	RSC011000026307	non-identical
RSCREAM011000001737	RSC011000018314	non-identical
RSCREAM011000001738	RSC011000020573	identical
RSCREAM011000001739	RSC011000000523	non-identical
RSCREAM011000001740	RSC011000025178	non-identical
RSCREAM011000001741	RSC011000025941	non-identical
RSCREAM011000001742	RSC011000002893	non-identical
RSCREAM011000001743	RSC011000020966	non-identical
RSCREAM011000001744	RSC011000006572	non-identical
RSCREAM011000001745	RSC011000015057	non-identical
RSCREAM011000001746	RSC011000002402	non-identical
RSCREAM011000001747	RSC011000023055	identical
RSCREAM011000001748	RSC011000009950	non-identical
RSCREAM011000001749	RSC011000019797	non-identical
RSCREAM011000001750	RSC011000018129	non-identical
RSCREAM011000001751	RSC011000023400	non-identical
RSCREAM011000001752	RSC011000001431	identical
RSCREAM011000001753	RSC011000008907	non-identical
RSCREAM011000001754	RSC011000011232	identical
RSCREAM011000001755	RSC011000014543	identical
RSCREAM011000001756	RSC011000006041	non-identical
RSCREAM011000001757	RSC011000007761	non-identical
RSCREAM011000001758	RSC011000032954	non-identical
RSCREAM011000001759	RSC011000017458	non-identical
RSCREAM011000001760	RSC011000008561	identical
RSCREAM011000001761	RSC011000027773	non-identical
RSCREAM011000001762	RSC011000002858	non-identical
RSCREAM011000001763	RSC011000019588	non-identical
RSCREAM011000001764	RSC011000011192	non-identical
RSCREAM011000001765	RSC011000013299	non-identical
RSCREAM011000001766	RSC011000010479	non-identical
RSCREAM011000001767	RSC011000010878	identical
RSCREAM011000001768	RSC011000031435	non-identical
RSCREAM011000001769	RSC011000007607	identical
RSCREAM011000001770	RSC011000007825	non-identical
RSCREAM011000001771	RSC011000024646	non-identical
RSCREAM011000001772	RSC011000006691	non-identical
RSCREAM011000001773	RSC011000000600	non-identical
RSCREAM011000001774	RSC011000012321	non-identical
RSCREAM011000001775	RSC011000012614	non-identical
RSCREAM011000001776	RSC011000020057	identical
RSCREAM011000001777	RSC011000012326	non-identical
RSCREAM011000001778	RSC011000002185	identical
RSCREAM011000001779	RSC011000000189	non-identical
RSCREAM011000001780	RSC011000010467	non-identical
RSCREAM011000001781	RSC011000009406	non-identical
RSCREAM011000001782	RSC011000011387	non-identical
RSCREAM011000001783	RSC011000010395	non-identical
RSCREAM011000001784	RSC011000017686	identical
RSCREAM011000001785	RSC011000004994	non-identical
RSCREAM011000001786	RSC011000006507	non-identical
RSCREAM011000001787	RSC011000015957	non-identical
RSCREAM011000001788	RSC011000009647	non-identical
RSCREAM011000001789	RSC011000021105	identical
RSCREAM011000001790	RSC011000010439	non-identical
RSCREAM011000001791	RSC011000012707	identical
RSCREAM011000001792	RSC011000009241	non-identical
RSCREAM011000001793	RSC011000011126	non-identical
RSCREAM011000001794	RSC011000000886	identical
RSCREAM011000001795	RSC011000030386	non-identical
RSCREAM011000001796	RSC011000017459	non-identical
RSCREAM011000001797	RSC011000006249	identical
RSCREAM011000001798	RSC011000004535	non-identical
RSCREAM011000001800	RSC011000002448	non-identical
RSCREAM011000001801	RSC011000003614	non-identical
RSCREAM011000001802	RSC011000009193	identical
RSCREAM011000001803	RSC011000002666	identical
RSCREAM011000001804	RSC011000010500	non-identical
RSCREAM011000001805	RSC011000021434	non-identical
RSCREAM011000001806	RSC011000017102	non-identical
RSCREAM011000001807	RSC011000008479	identical
RSCREAM011000001808	RSC011000014195	non-identical
RSCREAM011000001809	RSC011000012847	non-identical
RSCREAM011000001810	RSC011000006529	non-identical
RSCREAM011000001811	RSC011000000059	identical
RSCREAM011000001812	RSC011000014229	identical
RSCREAM011000001814	RSC011000011110	identical
RSCREAM011000001815	RSC011000001833	non-identical
RSCREAM011000001816	RSC011000028797	non-identical
RSCREAM011000001817	RSC011000007177	non-identical
RSCREAM011000001818	RSC011000020462	non-identical
RSCREAM011000001819	RSC011000000847	identical
RSCREAM011000001820	RSC011000001879	non-identical
RSCREAM011000001821	RSC011000001318	non-identical
RSCREAM011000001822	RSC011000008163	non-identical
RSCREAM011000001823	RSC011000015362	non-identical
RSCREAM011000001824	RSC011000008318	non-identical
RSCREAM011000001825	RSC011000006141	non-identical
RSCREAM011000001826	RSC011000031574	non-identical
RSCREAM011000001828	RSC011000015294	non-identical
RSCREAM011000001829	RSC011000018546	non-identical
RSCREAM011000001830	RSC011000023605	non-identical
RSCREAM011000001831	RSC011000008554	non-identical
RSCREAM011000001832	RSC011000002849	identical
RSCREAM011000001833	RSC011000030029	non-identical
RSCREAM011000001834	RSC011000020478	non-identical
RSCREAM011000001835	RSC011000024979	non-identical
RSCREAM011000001836	RSC011000005299	non-identical
RSCREAM011000001837	RSC011000013956	non-identical
RSCREAM011000001838	RSC011000000585	identical
RSCREAM011000001839	RSC011000013369	non-identical
RSCREAM011000001840	RSC011000010274	non-identical
RSCREAM011000001841	RSC011000011090	non-identical
RSCREAM011000001842	RSC011000001652	non-identical
RSCREAM011000001843	RSC011000000343	non-identical
RSCREAM011000001845	RSC011000009458	non-identical
RSCREAM011000001846	RSC011000014010	non-identical
RSCREAM011000001847	RSC011000007218	non-identical
RSCREAM011000001848	RSC011000011529	non-identical
RSCREAM011000001849	RSC011000004379	non-identical
RSCREAM011000001850	RSC011000025069	non-identical
RSCREAM011000001852	RSC011000004277	non-identical
RSCREAM011000001853	RSC011000012468	non-identical
RSCREAM011000001854	RSC011000006192	non-identical
RSCREAM011000001855	RSC011000026688	non-identical
RSCREAM011000001857	RSC011000013808	identical
RSCREAM011000001859	RSC011000004075	non-identical
RSCREAM011000001861	RSC011000000538	non-identical
RSCREAM011000001862	RSC011000013676	identical
RSCREAM011000001864	RSC011000026090	non-identical
RSCREAM011000001865	RSC011000022119	non-identical
RSCREAM011000001866	RSC011000010841	non-identical
RSCREAM011000001867	RSC011000010919	non-identical
RSCREAM011000001868	RSC011000021382	non-identical
RSCREAM011000001869	RSC011000008172	non-identical
RSCREAM011000001870	RSC011000003750	identical
RSCREAM011000001871	RSC011000023152	non-identical
RSCREAM011000001872	RSC011000018443	non-identical
RSCREAM011000001873	RSC011000016347	non-identical
RSCREAM011000001874	RSC011000011864	identical
RSCREAM011000001875	RSC011000015880	non-identical
RSCREAM011000001876	RSC011000000292	identical
RSCREAM011000001877	RSC011000003248	non-identical
RSCREAM011000001878	RSC011000014217	non-identical
RSCREAM011000001879	RSC011000023128	non-identical
RSCREAM011000001880	RSC011000000083	non-identical
RSCREAM011000001881	RSC011000005146	non-identical
RSCREAM011000001882	RSC011000016001	non-identical
RSCREAM011000001884	RSC011000027546	identical
RSCREAM011000001885	RSC011000011158	identical
RSCREAM011000001886	RSC011000027548	non-identical
RSCREAM011000001887	RSC011000027293	non-identical
RSCREAM011000001888	RSC011000002291	non-identical
RSCREAM011000001889	RSC011000008703	non-identical
RSCREAM011000001890	RSC011000013074	identical
RSCREAM011000001891	RSC011000014469	non-identical
RSCREAM011000001892	RSC011000028128	non-identical
RSCREAM011000001893	RSC011000009792	non-identical
RSCREAM011000001894	RSC011000002401	identical
RSCREAM011000001895	RSC011000009639	non-identical
RSCREAM011000001896	RSC011000010093	identical
RSCREAM011000001897	RSC011000004700	non-identical
RSCREAM011000001898	RSC011000002889	non-identical
RSCREAM011000001899	RSC011000004624	identical
RSCREAM011000001900	RSC011000022278	non-identical
RSCREAM011000001901	RSC011000030707	non-identical
RSCREAM011000001902	RSC011000006767	non-identical
RSCREAM011000001903	RSC011000018127	non-identical
RSCREAM011000001904	RSC011000024241	non-identical
RSCREAM011000001905	RSC011000011679	non-identical
RSCREAM011000001906	RSC011000013187	non-identical
RSCREAM011000001907	RSC011000026895	non-identical
RSCREAM011000001908	RSC011000017877	non-identical
RSCREAM011000001909	RSC011000000042	non-identical
RSCREAM011000001910	RSC011000017486	identical
RSCREAM011000001911	RSC011000002439	identical
RSCREAM011000001912	RSC011000000751	non-identical
RSCREAM011000001913	RSC011000010634	identical
RSCREAM011000001914	RSC011000005441	non-identical
RSCREAM011000001915	RSC011000026150	non-identical
RSCREAM011000001919	RSC011000018741	non-identical
RSCREAM011000001920	RSC011000015015	identical
RSCREAM011000001921	RSC011000007303	non-identical
RSCREAM011000001922	RSC011000014346	non-identical
RSCREAM011000001923	RSC011000021039	non-identical
RSCREAM011000001924	RSC011000003655	non-identical
RSCREAM011000001925	RSC011000010756	non-identical
RSCREAM011000001926	RSC011000023838	non-identical
RSCREAM011000001927	RSC011000009511	non-identical
RSCREAM011000001928	RSC011000023862	non-identical
RSCREAM011000001930	RSC011000015037	non-identical
RSCREAM011000001931	RSC011000009907	non-identical
RSCREAM011000001932	RSC011000008914	non-identical
RSCREAM011000001933	RSC011000018906	identical
RSCREAM011000001934	RSC011000012370	identical
RSCREAM011000001935	RSC011000002683	non-identical
RSCREAM011000001936	RSC011000009779	non-identical
RSCREAM011000001937	RSC011000001087	non-identical
RSCREAM011000001938	RSC011000004483	non-identical
RSCREAM011000001939	RSC011000016009	non-identical
RSCREAM011000001941	RSC011000014608	non-identical
RSCREAM011000001942	RSC011000002759	non-identical
RSCREAM011000001943	RSC011000016343	non-identical
RSCREAM011000001944	RSC011000007741	identical
RSCREAM011000001945	RSC011000007562	non-identical
RSCREAM011000001946	RSC011000010820	non-identical
RSCREAM011000001947	RSC011000030474	non-identical
RSCREAM011000001948	RSC011000016288	non-identical
RSCREAM011000001949	RSC011000005936	non-identical
RSCREAM011000001950	RSC011000005232	identical
RSCREAM011000001951	RSC011000026455	non-identical
RSCREAM011000001952	RSC011000022164	non-identical
RSCREAM011000001953	RSC011000006463	non-identical
RSCREAM011000001954	RSC011000002270	non-identical
RSCREAM011000001955	RSC011000017662	identical
RSCREAM011000001956	RSC011000014368	non-identical
RSCREAM011000001957	RSC011000004804	identical
RSCREAM011000001958	RSC011000004438	non-identical
RSCREAM011000001959	RSC011000006006	identical
RSCREAM011000001960	RSC011000022111	identical
RSCREAM011000001961	RSC011000013205	non-identical
RSCREAM011000001962	RSC011000013563	non-identical
RSCREAM011000001963	RSC011000015915	non-identical
RSCREAM011000001964	RSC011000010005	non-identical
RSCREAM011000001965	RSC011000017860	non-identical
RSCREAM011000001966	RSC011000004540	non-identical
RSCREAM011000001967	RSC011000011413	non-identical
RSCREAM011000001968	RSC011000010602	identical
RSCREAM011000001969	RSC011000014991	non-identical
RSCREAM011000001970	RSC011000026807	non-identical
RSCREAM011000001971	RSC011000010050	non-identical
RSCREAM011000001972	RSC011000011971	non-identical
RSCREAM011000001973	RSC011000003947	non-identical
RSCREAM011000001974	RSC011000005338	non-identical
RSCREAM011000001975	RSC011000001754	non-identical
RSCREAM011000001976	RSC011000015477	identical
RSCREAM011000001977	RSC011000012388	non-identical
RSCREAM011000001978	RSC011000009744	non-identical
RSCREAM011000001979	RSC011000017658	identical
RSCREAM011000001980	RSC011000008499	non-identical
RSCREAM011000001981	RSC011000004585	non-identical
RSCREAM011000001982	RSC011000004589	identical
RSCREAM011000001983	RSC011000015793	identical
RSCREAM011000001984	RSC011000010243	identical
RSCREAM011000001985	RSC011000017186	non-identical
RSCREAM011000001986	RSC011000015615	non-identical
RSCREAM011000001987	RSC011000020571	non-identical
RSCREAM011000001988	RSC011000024927	non-identical
RSCREAM011000001989	RSC011000004860	non-identical
RSCREAM011000001991	RSC011000018666	non-identical
RSCREAM011000001992	RSC011000009051	non-identical
RSCREAM011000001993	RSC011000019137	non-identical
RSCREAM011000001994	RSC011000001732	non-identical
RSCREAM011000001995	RSC011000002904	non-identical
RSCREAM011000001997	RSC011000006210	non-identical
RSCREAM011000001998	RSC011000004990	identical
RSCREAM011000001999	RSC011000007853	non-identical
RSCREAM011000002000	RSC011000005099	non-identical
RSCREAM011000002001	RSC011000011275	non-identical
RSCREAM011000002002	RSC011000000829	non-identical
RSCREAM011000002003	RSC011000031549	non-identical
RSCREAM011000002004	RSC011000026921	non-identical
RSCREAM011000002006	RSC011000016430	identical
RSCREAM011000002007	RSC011000032825	non-identical
RSCREAM011000002008	RSC011000011025	non-identical
RSCREAM011000002009	RSC011000007764	non-identical
RSCREAM011000002010	RSC011000003581	identical
RSCREAM011000002011	RSC011000016276	non-identical
RSCREAM011000002012	RSC011000023331	non-identical
RSCREAM011000002013	RSC011000002516	non-identical
RSCREAM011000002014	RSC011000005258	non-identical
RSCREAM011000002015	RSC011000024315	non-identical
RSCREAM011000002016	RSC011000009619	non-identical
RSCREAM011000002017	RSC011000021817	non-identical
RSCREAM011000002018	RSC011000032836	non-identical
RSCREAM011000002019	RSC011000012209	identical
RSCREAM011000002020	RSC011000020123	non-identical
RSCREAM011000002021	RSC011000017804	identical
RSCREAM011000002022	RSC011000012711	non-identical
RSCREAM011000002023	RSC011000002191	non-identical
RSCREAM011000002024	RSC011000011555	non-identical
RSCREAM011000002025	RSC011000010898	non-identical
RSCREAM011000002026	RSC011000021888	non-identical
RSCREAM011000002027	RSC011000023998	non-identical
RSCREAM011000002029	RSC011000016204	non-identical
RSCREAM011000002030	RSC011000017737	non-identical
RSCREAM011000002031	RSC011000013901	identical
RSCREAM011000002032	RSC011000001365	identical
RSCREAM011000002033	RSC011000019316	non-identical
RSCREAM011000002034	RSC011000003589	identical
RSCREAM011000002036	RSC011000023611	non-identical
RSCREAM011000002037	RSC011000012948	non-identical
RSCREAM011000002038	RSC011000025422	non-identical
RSCREAM011000002039	RSC011000022149	non-identical
RSCREAM011000002040	RSC011000019694	non-identical
RSCREAM011000002041	RSC011000015893	identical
RSCREAM011000002043	RSC011000006455	non-identical
RSCREAM011000002044	RSC011000001628	non-identical
RSCREAM011000002045	RSC011000006181	non-identical
RSCREAM011000002046	RSC011000023841	non-identical
RSCREAM011000002047	RSC011000011073	non-identical
RSCREAM011000002048	RSC011000014890	identical
RSCREAM011000002049	RSC011000004722	non-identical
RSCREAM011000002050	RSC011000002964	identical
RSCREAM011000002051	RSC011000012789	non-identical
RSCREAM011000002052	RSC011000006681	non-identical
RSCREAM011000002053	RSC011000000496	non-identical
RSCREAM011000002054	RSC011000031176	non-identical
RSCREAM011000002056	RSC011000002456	non-identical
RSCREAM011000002057	RSC011000012246	non-identical
RSCREAM011000002058	RSC011000014698	non-identical
RSCREAM011000002059	RSC011000021025	non-identical
RSCREAM011000002060	RSC011000022653	non-identical
RSCREAM011000002061	RSC011000016138	non-identical
RSCREAM011000002062	RSC011000017218	non-identical
RSCREAM011000002063	RSC011000008964	non-identical
RSCREAM011000002065	RSC011000008999	non-identical
RSCREAM011000002066	RSC011000012609	identical
RSCREAM011000002069	RSC011000018640	non-identical
RSCREAM011000002070	RSC011000020104	identical
RSCREAM011000002071	RSC011000027038	non-identical
RSCREAM011000002072	RSC011000013798	non-identical
RSCREAM011000002073	RSC011000014353	identical
RSCREAM011000002074	RSC011000000941	non-identical
RSCREAM011000002075	RSC011000001901	identical
RSCREAM011000002076	RSC011000005206	non-identical
RSCREAM011000002077	RSC011000020956	non-identical
RSCREAM011000002078	RSC011000013595	identical
RSCREAM011000002079	RSC011000001228	identical
RSCREAM011000002080	RSC011000023447	identical
RSCREAM011000002083	RSC011000000181	non-identical
RSCREAM011000002084	RSC011000005451	non-identical
RSCREAM011000002085	RSC011000028405	non-identical
RSCREAM011000002086	RSC011000011605	non-identical
RSCREAM011000002087	RSC011000000215	non-identical
RSCREAM011000002088	RSC011000007703	identical
RSCREAM011000002089	RSC011000000871	non-identical
RSCREAM011000002090	RSC011000014143	identical
RSCREAM011000002091	RSC011000023943	non-identical
RSCREAM011000002092	RSC011000005945	non-identical
RSCREAM011000002093	RSC011000028850	non-identical
RSCREAM011000002094	RSC011000012376	non-identical
RSCREAM011000002095	RSC011000015011	identical
RSCREAM011000002096	RSC011000006475	non-identical
RSCREAM011000002097	RSC011000010924	identical
RSCREAM011000002098	RSC011000010448	non-identical
RSCREAM011000002099	RSC011000003107	non-identical
RSCREAM011000002100	RSC011000007521	non-identical
RSCREAM011000002101	RSC011000010941	non-identical
RSCREAM011000002102	RSC011000005742	non-identical
RSCREAM011000002103	RSC011000000218	non-identical
RSCREAM011000002104	RSC011000005693	non-identical
RSCREAM011000002105	RSC011000021723	identical
RSCREAM011000002106	RSC011000007842	non-identical
RSCREAM011000002107	RSC011000009644	non-identical
RSCREAM011000002108	RSC011000025470	non-identical
RSCREAM011000002109	RSC011000015557	non-identical
RSCREAM011000002110	RSC011000003593	non-identical
RSCREAM011000002111	RSC011000003723	non-identical
RSCREAM011000002112	RSC011000016341	non-identical
RSCREAM011000002113	RSC011000015538	non-identical
RSCREAM011000002114	RSC011000012814	identical
RSCREAM011000002115	RSC011000021370	identical
RSCREAM011000002116	RSC011000007219	non-identical
RSCREAM011000002117	RSC011000032257	non-identical
RSCREAM011000002118	RSC011000018551	non-identical
RSCREAM011000002120	RSC011000002846	non-identical
RSCREAM011000002121	RSC011000001160	non-identical
RSCREAM011000002122	RSC011000003734	non-identical
RSCREAM011000002123	RSC011000000925	non-identical
RSCREAM011000002124	RSC011000017636	non-identical
RSCREAM011000002126	RSC011000000150	non-identical
RSCREAM011000002127	RSC011000015189	non-identical
RSCREAM011000002128	RSC011000013885	non-identical
RSCREAM011000002129	RSC011000007331	non-identical
RSCREAM011000002130	RSC011000001112	identical
RSCREAM011000002131	RSC011000009312	non-identical
RSCREAM011000002133	RSC011000006516	non-identical
RSCREAM011000002134	RSC011000022412	non-identical
RSCREAM011000002135	RSC011000008011	non-identical
RSCREAM011000002136	RSC011000017990	non-identical
RSCREAM011000002137	RSC011000015461	non-identical
RSCREAM011000002138	RSC011000012315	identical
RSCREAM011000002140	RSC011000019711	identical
RSCREAM011000002141	RSC011000010095	identical
RSCREAM011000002142	RSC011000004582	non-identical
RSCREAM011000002143	RSC011000006025	non-identical
RSCREAM011000002144	RSC011000015375	identical
RSCREAM011000002145	RSC011000003682	identical
RSCREAM011000002146	RSC011000013572	non-identical
RSCREAM011000002147	RSC011000016605	identical
RSCREAM011000002148	RSC011000005821	non-identical
RSCREAM011000002149	RSC011000023897	non-identical
[truncated: 23,358 more rows]
